# Supplementary material for: Red-tailed hawk algorithm for numerical optimization and real-world problems
Source: Sci Rep. 2023 Aug 9;13:12950. doi: 10.1038/s41598-023-38778-3 (PMC10412609; doi:10.1038/s41598-023-38778-3)
Supplement: Supplementary file 2 — Supplementary Information 2. [file 41598_2023_38778_MOESM2_ESM.xls]

## Sheet: Feuil1
	Best	Mean	StD
MGO	154.539	4974.37	4779.47
FO	8576364274	16102913365	2.86753e+09
COOT	41887	112335	45662.1
HGS	2181	1135972	4.50317e+06
AO	4024949	11527453	8.04511e+06
HHO	4911130161	12083111463	3.55401e+09
GTO	104.345	5013.84	5928.96
AVOA	102.058	7186.27	8318.4
RTH	100.592	4365.14	4003.82
MGO	FO	COOT	HGS	AO	HHO	GTO	AVOA	RTH
1146.52	1.5314e+10	54939.7	26313.2	1.88492e+07	1.4613e+10	777.927	1088.34	10563
7605.31	1.63928e+10	97766.7	26365.3	9.55893e+06	1.36824e+10	7822.79	129.89	972.605
4693.64	2.04063e+10	128105	1.1414e+07	7.62526e+06	1.00752e+10	2204.27	10965.8	5462.32
644.511	1.85945e+10	81587.2	5804.23	4.34266e+06	7.70275e+09	1270.05	23038	1025.49
4996.25	1.95e+10	59512.2	26365.5	1.31346e+07	5.55159e+09	12554.7	1401.67	1762.51
9928.17	1.94735e+10	41887.6	5631.1	1.38186e+07	1.27982e+10	1907.9	10823.6	12002.6
643.864	8.57636e+09	123730	5433.3	6.13247e+06	1.10384e+10	3251.95	4875.89	8077.41
154.539	1.78331e+10	123677	26089.7	5.56436e+06	1.42685e+10	1648.94	155.013	2428.86
2748.88	1.25193e+10	74743.7	5746.23	3.48438e+07	1.13351e+10	5674.54	570.921	3697.73
8845.5	1.75224e+10	127327	5744.69	5.60093e+06	1.05704e+10	1139.48	128.127	1566.57
6154.53	1.7655e+10	112512	26365.5	5.50426e+06	1.38357e+10	4181.18	2040.1	212.959
20527.9	1.06622e+10	139866	5765.44	2.62206e+07	9.80278e+09	9446.2	1669.84	100.592
4333.99	1.43586e+10	128756	26367.7	6.78094e+06	1.61869e+10	104.345	596.774	11915.1
576.333	1.55954e+10	53881.1	5746.18	1.10325e+07	1.43296e+10	1038.18	7508.76	11004.4
1550.71	1.51676e+10	54730.4	5751.4	5.67942e+06	1.84312e+10	279.427	26310.9	4354.65
5939.55	1.54323e+10	59209.5	23221.1	1.33079e+07	1.48995e+10	1025.05	17286.1	2611.66
1769.25	1.48546e+10	148097	3957.14	4.02495e+06	1.0745e+10	1321.42	1338.74	10701.9
2790.48	1.43462e+10	121252	26360.7	4.94541e+06	1.12081e+10	9724.03	17363	9295.65
3150.22	1.47308e+10	163625	5745.42	1.40747e+07	1.74799e+10	1461.03	5671.63	324.599
7019.8	1.32306e+10	110041	8888.33	6.17919e+06	1.69449e+10	8393.52	17823.9	5452.94
763.834	1.2213e+10	169352	5746.95	1.49843e+07	1.37016e+10	492.857	102.058	7266.43
2061.02	1.61097e+10	154293	2.22824e+07	1.93789e+07	6.71351e+09	2644.11	25666.7	2390.53
1049.31	2.03873e+10	81658	5749.14	4.37028e+06	1.04688e+10	26203.6	3647.92	469.977
625.612	2.09835e+10	146402	10419.2	4.95135e+06	1.69897e+10	369.879	17372.6	1070.75
2843.3	1.7954e+10	67145.8	2181.71	1.23444e+07	1.22288e+10	9671.54	131.299	3239.66
16928.3	1.58122e+10	200647	5743.54	6.69545e+06	1.2342e+10	3882.81	6458.95	992.468
6048.91	1.62001e+10	139014	21111.8	3.22678e+07	1.29005e+10	16573	3220.18	278.623
9193.02	1.74218e+10	98276.3	26373.8	8.07251e+06	1.06721e+10	11427.6	1288.99	4910.35
7417.45	1.65268e+10	82596.8	7441.58	9.84392e+06	4.91113e+09	570.07	2738.8	215.067
7080.22	1.73136e+10	225421	26369.9	1.5694e+07	6.06586e+09	3352.81	4175.52	6586.93

## Sheet: Feuil2
	Best	Mean	StD
MGO	1126.91	2020.35	382.449
FO	3620.75	3987.02	184.61
COOT	1572.07	2334.5	260.141
HGS	1412.69	1773.44	245.911
AO	2007.4	2667.6	387.235
HHO	2996.31	3857.45	363.032
GTO	1678.96	2423.14	404.346
AVOA	1925.8	2569.96	294.216
RTH	1571.65	2401.16	430.074
MGO	FO	COOT	HGS	AO	HHO	GTO	AVOA	RTH
1962.87	4082.18	2112.83	1945.04	3131.25	3293.05	2234.58	2928.55	1571.65
2399.54	4202.67	2144.14	1786.37	2195.73	3353.82	2375.98	2379.42	1820.6
2493.57	3962.3	2626.81	1743.46	2736.35	4685.58	3227.9	2891.71	2609.92
1280.66	4084.86	2573.18	2592.88	2400.64	3817.23	2498.93	2826.64	2175.88
1847.15	3818.04	2462.86	1627.55	3058.12	3805.61	1678.96	2483.94	1804.4
1772.25	3825.67	2068.16	1598.12	2159.28	3980.55	2146.02	3166.02	2290.63
1686.65	3971.18	2333.98	1924.08	3338.63	4140.82	2890.15	2694.75	2491.78
1126.91	3892.47	1572.07	1730.25	3380.83	3704.47	2811.76	2410.69	2090.31
2035.87	3945.45	2395.88	1555.21	2540.16	4228.86	1933.38	2523.01	2856.69
2326.44	4131.11	2286.43	1650.44	2916.41	4035.61	1685.15	2532.14	2164.69
1677.19	4324.69	2415.98	1535.61	2292.48	3740.94	2205.64	2228.03	3032.53
1792.72	3983.93	2214.63	1804.55	2456.09	3778.19	2914.2	2407.88	1828.1
1457.85	4147.09	2372.43	1645.37	3364.75	4039.23	2297.93	2956.56	2277.63
2239.64	3719.43	2470.45	1968.84	2483.31	3358.21	2649.87	2433.91	2363.52
2182.03	3882.32	2256.37	1479.24	2486.27	3833.64	2414.28	2198.85	2668.9
2047.56	3636.09	2467.81	1412.69	2812.65	3991.38	2404.6	2483.92	3166.51
2632.67	3870.23	2703.5	1990.51	2305.79	2996.31	2374.43	2740.26	2439.73
1667.42	3887.81	2211.89	2005.21	2959.35	4218.32	1871.82	2551.82	2883.57
2113.55	4145.94	2198.52	1869.2	2780.25	4134.88	2183.89	2989.89	2668.42
1675.7	4269.74	2622.77	1905.06	2011.79	3681.75	2494.82	2354.11	1800.92
2565.47	4054.51	2018.52	1751.33	2676.42	3889.82	2266.9	2523.32	2567.13
2435.1	3864.46	2382.18	1901.75	2007.4	3941.29	2564.84	2490.97	2100.58
2546.68	4034.64	2075.05	1727.87	2498.61	4110.86	2789.98	2947.35	2648.82
2120.5	3968.85	2165.62	1482.32	2487.28	3498.91	2912.32	2387.8	2116.47
1796.34	4254.69	2873.57	1509.07	2924.43	3519.19	3128.42	3053.83	2469.4
2322.8	3950.85	2140.36	1864.54	3096.87	4276.22	2655.32	2286.37	2623.2
1953.66	3733.97	2762.2	2148.43	2535.61	3422.67	2385.58	2499.22	2911.51
2193.87	4160.99	2323.19	1804.17	2417.62	4324.57	2158.87	2606.76	3234.53
1923.28	4183.77	2506.89	1830.46	3024.71	3799.91	1793.01	1925.8	1988.21
2334.53	3620.75	2276.86	1413.68	2548.97	4121.47	2744.58	2195.3	2368.59

## Sheet: Feuil3
	Best	Mean	StD
MGO	723.003	752.732	19.8113
FO	911.136	955.173	19.7783
COOT	741.18	768.251	14.6558
HGS	725.329	751.064	17.7096
AO	774.329	809.697	21.9668
HHO	895.82	963.069	31.8784
GTO	746.422	815.692	34.1158
AVOA	766.981	810.535	32.4335
RTH	751.738	806.923	33.3566
MGO	FO	COOT	HGS	AO	HHO	GTO	AVOA	RTH
757.485	946.427	757.568	735.45	782.199	938.506	808.25	797.709	813.264
752.381	988.366	763.572	738.29	799.882	962.636	794.013	799.811	767.387
731.625	951.023	782.937	760.332	803.23	978.026	780.25	825.242	816.171
769.265	980.409	790.029	749.382	793.491	915.024	821.169	766.981	790.104
754.936	945.684	770.794	742.371	807.019	930.267	806.639	803.736	816.432
723.003	911.136	760.493	728.379	795.587	975.054	776.104	774.571	819.214
734.899	912.241	761.802	762.725	824.396	913.487	786.984	839.937	824.647
746.144	972.413	771.06	757.02	800.565	944.653	838.293	814.724	772.871
744.546	952.689	769.95	776.095	774.329	999.207	851.698	870.341	860.113
729.096	986.487	778.923	725.329	812.357	987.074	799.456	787.648	905.986
756.606	957.144	747.13	755.882	847.503	948.643	746.422	795.386	780.083
748.371	931.883	759.528	752.864	806.263	950.525	880.532	901.999	851.271
760.454	972.371	750.529	735.022	782.558	1000.01	808.001	824.859	780.133
809.476	951.77	755.316	730.284	779.728	910.433	835.591	821.96	791.987
792.755	962.418	768.209	748.225	798.594	993.543	795.033	800.81	759.401
759.953	913.171	782.609	726.726	824.615	1012.35	822.732	800.723	784.215
742.001	965.232	771.565	751.019	846.849	996.236	861.48	804.126	778.544
737.729	945.02	772.813	765.085	862.433	961.695	854.422	850.38	801.865
762.78	961.84	763.896	751.839	830.782	953.77	826.4	791.691	804.39
778.901	943.388	767.573	784.514	818.934	963.291	825.074	811.673	781.637
755.877	982.402	762.474	754.184	832.043	1000.82	849.862	789.141	802.517
762.064	954.494	766.227	745.772	812.126	895.82	798.144	880.048	804.107
750.02	959.971	757.641	781.049	796.034	988.421	845.821	767.803	864.306
743.848	944.722	783.783	728.407	808.271	974.055	789.036	827.363	800.716
733.861	969.167	753.898	749.382	793.712	936.925	778.893	775.816	809.072
744.204	966.427	775.084	741.782	791.211	964.498	874.584	791.041	751.738
729.972	950.123	741.18	786.122	816.907	1010.35	794.615	791.595	793.17
744.015	954.511	792.227	744.249	803.353	942.576	864.106	823.464	830.765
737.748	962.558	757.533	782.81	847.712	996.326	788.714	776.299	816.281
787.956	959.703	811.177	741.339	798.23	947.848	768.452	809.176	835.298

## Sheet: Feuil4
	Best	Mean	StD
MGO	1901.38	1903.72	1
FO	70470.8	294336	200755
COOT	1902.48	1906.02	1.97594
HGS	1901.19	1908.62	7.29669
AO	1909.34	1918.19	9.88172
HHO	1958.76	91339.9	82844.7
GTO	1902.25	1908.18	4.69968
AVOA	1902.12	1908.71	3.65131
RTH	1900.08	1903.69	2.658
MGO	FO	COOT	HGS	AO	HHO	GTO	AVOA	RTH
1908.64	82928.4	1906.07	1904.03	1909.34	75018.3	1902.25	1905.05	1903.35
1903.22	81130.8	1904.14	1917.64	1910.9	169465	1908.86	1906.36	1900.08
1913.4	598014	1905.86	1901.24	1919.87	98643.7	1905.43	1911.18	1900.22
1902.5	70470.8	1902.48	1916.86	1915.12	48760.2	1904.1	1910.57	1913.04
1902.13	526810	1911.13	1903.11	1925.67	208786	1913.4	1902.12	1904.62
1902.23	157138	1905.43	1904.75	1920.29	147017	1906.39	1904.75	1905.15
1901.75	280618	1907.44	1919.94	1915.72	34283.9	1912.06	1904.92	1908.05
1902.5	196330	1906.17	1905.29	1915.95	1958.76	1915.38	1917.21	1902.3
1903.59	149125	1904.39	1916.48	1911.05	11950.4	1903.44	1908.5	1902.46
1904.68	431209	1906.67	1901.93	1923.75	10370.5	1903.56	1904.28	1902.13
1902.92	263463	1903.59	1901.95	1916.67	16756.7	1905.88	1910.26	1901.2
1902.38	187664	1904.54	1920.42	1917.78	34363.1	1906.92	1905.43	1901.75
1902.98	225435	1904.23	1902.01	1914.86	194295	1907.53	1911.57	1903.91
1905.78	802733	1906.46	1904.73	1914.19	7471.47	1910.07	1906.12	1902.96
1902.59	118604	1907.49	1910.22	1910.61	162351	1906.63	1910.96	1904.17
1903.58	189308	1905.34	1913.84	1912.79	135802	1903.03	1910.14	1901.98
1903.24	328866	1906.18	1903.88	1916.07	216669	1904.91	1910.71	1900.08
1901.4	230508	1905.3	1901.19	1922.33	21177.4	1909.95	1903.41	1905.7
1901.47	931590	1907.77	1915.31	1920.66	16364.6	1904.7	1912.1	1903.28
1902.64	207259	1905.36	1909.66	1914.47	230309	1907.56	1908.19	1905.24
1902.77	300830	1911.92	1901.72	1914.02	21851.7	1909.5	1906.9	1902.52
1902.63	228821	1906.06	1915.72	1964.49	86396.6	1904.26	1907.77	1906.95
1902.13	292684	1905.94	1901.77	1909.61	36317.5	1910.27	1912.82	1902.8
1901.43	371482	1908.43	1917.63	1920.88	2174.14	1911.58	1908.51	1906.19
1901.49	127360	1904.57	1902.03	1926.95	92153.8	1908.81	1915.42	1904.98
1902.98	268047	1906.31	1901.25	1920.23	135179	1908.04	1912.1	1903.29
1911.93	213641	1904.88	1920.68	1912.75	297091	1905.14	1908.83	1900.94
1906.75	450120	1906.77	1902.04	1915.95	42844.8	1916.29	1912.93	1902.67
1902.02	310259	1904.69	1903.17	1918.92	27631.5	1905.14	1904.55	1904.94
1903.82	207644	1905.08	1918.09	1913.81	156744	1924.17	1907.62	1903.82

## Sheet: Feuil5
	Best	Mean	StD
MGO	2492.57	62543.1	57658.7
FO	755289	2.96921e+06	1.32332e+06
COOT	14050	196629	139143
HGS	13508.5	249880	325362
AO	96570.2	1.09881e+06	1.04728e+06
HHO	127009	1.13245e+07	1.24884e+07
GTO	1986.35	2563.61	286.092
AVOA	3909.53	244561	169181
RTH	2015.57	2439.74	249.824
MGO	FO	COOT	HGS	AO	HHO	GTO	AVOA	RTH
76982.1	4.16778e+06	14612.5	754744	2.61411e+06	8.14444e+06	3243.5	3909.53	2758.62
3976.84	1.98948e+06	270351	805364	2.67203e+06	3.49926e+06	2223.27	122645	2539.03
57645	3.10628e+06	266490	101406	864668	1.56423e+07	2672.87	200291	2446.08
48373.1	2.10009e+06	418768	612328	634745	1.85131e+06	2616.19	165041	2806.89
11015.9	2.72156e+06	241627	13508.5	96570.2	1.62527e+07	2662.73	155348	2512.86
9835.65	4.84899e+06	44253.6	928013	240910	5.69017e+07	2919.98	236679	2559.17
46487.6	2.40088e+06	61419.8	38178.4	1.03314e+06	3.61037e+06	2346.88	122375	2092.69
11380.9	2.30929e+06	422542	23135	203622	8.42679e+06	2596.43	507358	2259.06
72420.2	4.43533e+06	284714	32916.3	756576	762008	2381.06	343370	2249.98
33733.4	3.6504e+06	101756	114865	302787	1.60741e+07	2382.21	229099	2536.05
123639	1.77211e+06	289004	15328.2	309830	9.80015e+06	1986.35	139865	2272.85
98566.1	1.04927e+06	122885	97431.2	3.73309e+06	1.09192e+07	2032.18	50810.5	2540.63
20167.1	4.16313e+06	290108	595761	378185	2.53373e+06	2630.96	213168	2186.6
9525.93	845809	318753	78856.4	688421	2.38494e+06	2591.98	243313	2096.56
2492.57	1.73447e+06	379641	88941.6	559296	127009	2696.64	224158	2240.37
122336	4.11399e+06	372062	15017.9	3.7568e+06	1.24105e+07	2433.85	563102	2644.68
92017.2	3.41581e+06	72538.8	43768.3	2.68689e+06	9.92818e+06	2325.58	253546	2890.27
3431.51	3.53106e+06	65803.1	692108	1.63411e+06	7.57436e+06	2079.8	247116	2682.36
4174.2	5.81883e+06	187282	83801.7	1.47544e+06	388769	2827.38	208657	2316.43
148219	1.61215e+06	214827	100777	206636	5.44089e+06	2566.17	16335.8	2355.23
197901	3.43914e+06	37418.5	970816	1.34889e+06	1.11326e+07	2383.72	463698	2650.59
18981.3	3.44648e+06	326356	20868	1.30574e+06	1.46528e+07	2909.6	563399	2309.61
65846.8	928905	172174	72921	796507	2.85569e+06	2383.79	211928	2214.18
114249	3.05148e+06	221992	279553	1.90149e+06	1.49582e+07	2545.42	578199	2395.43
66307.4	4.05853e+06	60471.5	15798.6	173941	2.39966e+07	2500.45	54848.6	2690.08
50458.9	3.36512e+06	456767	742918	247807	1.02315e+06	2809.91	542385	2151.87
110193	5.20722e+06	34341.6	49146.9	592650	3.90464e+07	2884.96	229668	2211.19
27941.3	2.4787e+06	74941.7	34448.1	360552	3.02631e+07	2895.06	284206	2908.71
212883	755289	14050	35229.3	161618	3.61555e+06	2590.76	71411.9	2658.61
15112.6	2.55885e+06	60923.9	38446	1.2271e+06	5.51821e+06	2788.64	90913.4	2015.57

## Sheet: Feuil6
	Best	Mean	StD
MGO	2319.99	2319.99	4.46456e-11
FO	2319.99	2319.99	3.95927e-05
COOT	2319.99	2319.99	8.2703e-09
HGS	2319.99	2319.99	1.38756e-12
AO	2319.99	2319.99	6.47531e-06
HHO	2319.99	2319.99	0.000114888
GTO	2319.99	2319.99	1.38756e-12
AVOA	2319.99	2319.99	1.38756e-12
RTH	2319.99	2319.99	1.38756e-12
MGO	FO	COOT	HGS	AO	HHO	GTO	AVOA	RTH
2319.99	2319.99	2319.99	2319.99	2319.99	2319.99	2319.99	2319.99	2319.99
2319.99	2319.99	2319.99	2319.99	2319.99	2319.99	2319.99	2319.99	2319.99
2319.99	2319.99	2319.99	2319.99	2319.99	2319.99	2319.99	2319.99	2319.99
2319.99	2319.99	2319.99	2319.99	2319.99	2319.99	2319.99	2319.99	2319.99
2319.99	2319.99	2319.99	2319.99	2319.99	2319.99	2319.99	2319.99	2319.99
2319.99	2319.99	2319.99	2319.99	2319.99	2319.99	2319.99	2319.99	2319.99
2319.99	2319.99	2319.99	2319.99	2319.99	2319.99	2319.99	2319.99	2319.99
2319.99	2319.99	2319.99	2319.99	2319.99	2319.99	2319.99	2319.99	2319.99
2319.99	2319.99	2319.99	2319.99	2319.99	2319.99	2319.99	2319.99	2319.99
2319.99	2319.99	2319.99	2319.99	2319.99	2319.99	2319.99	2319.99	2319.99
2319.99	2319.99	2319.99	2319.99	2319.99	2319.99	2319.99	2319.99	2319.99
2319.99	2319.99	2319.99	2319.99	2319.99	2319.99	2319.99	2319.99	2319.99
2319.99	2319.99	2319.99	2319.99	2319.99	2319.99	2319.99	2319.99	2319.99
2319.99	2319.99	2319.99	2319.99	2319.99	2319.99	2319.99	2319.99	2319.99
2319.99	2319.99	2319.99	2319.99	2319.99	2319.99	2319.99	2319.99	2319.99
2319.99	2319.99	2319.99	2319.99	2319.99	2319.99	2319.99	2319.99	2319.99
2319.99	2319.99	2319.99	2319.99	2319.99	2319.99	2319.99	2319.99	2319.99
2319.99	2319.99	2319.99	2319.99	2319.99	2319.99	2319.99	2319.99	2319.99
2319.99	2319.99	2319.99	2319.99	2319.99	2319.99	2319.99	2319.99	2319.99
2319.99	2319.99	2319.99	2319.99	2319.99	2319.99	2319.99	2319.99	2319.99
2319.99	2319.99	2319.99	2319.99	2319.99	2319.99	2319.99	2319.99	2319.99
2319.99	2319.99	2319.99	2319.99	2319.99	2319.99	2319.99	2319.99	2319.99
2319.99	2319.99	2319.99	2319.99	2319.99	2319.99	2319.99	2319.99	2319.99
2319.99	2319.99	2319.99	2319.99	2319.99	2319.99	2319.99	2319.99	2319.99
2319.99	2319.99	2319.99	2319.99	2319.99	2319.99	2319.99	2319.99	2319.99
2319.99	2319.99	2319.99	2319.99	2319.99	2319.99	2319.99	2319.99	2319.99
2319.99	2319.99	2319.99	2319.99	2319.99	2319.99	2319.99	2319.99	2319.99
2319.99	2319.99	2319.99	2319.99	2319.99	2319.99	2319.99	2319.99	2319.99
2319.99	2319.99	2319.99	2319.99	2319.99	2319.99	2319.99	2319.99	2319.99
2319.99	2319.99	2319.99	2319.99	2319.99	2319.99	2319.99	2319.99	2319.99

## Sheet: Feuil7
	Best	Mean	StD
MGO	2269.8	38399.9	41656.3
FO	164542	527133	241929
COOT	4580.52	66495.9	88216.1
HGS	5310.28	125533	119168
AO	7155.68	191838	151068
HHO	852667	6.23259e+06	3.37611e+06
GTO	2136.21	2581.63	208.541
AVOA	3331.49	94355	108670
RTH	2161.32	2597.4	239.222
MGO	FO	COOT	HGS	AO	HHO	GTO	AVOA	RTH
66128.9	164542	41135.2	132854	40689.4	8.97943e+06	2703.41	8488.53	2882.12
27293.3	582671	74118.2	160816	7155.68	2.02061e+06	2473.38	304373	2852.57
33201.1	434851	8108.07	20329.6	160185	7.59805e+06	2584.57	54277	2161.32
31958.2	437618	44642.1	165431	334519	919710	2648.15	42147.9	2638.89
4744.41	328925	116216	485562	454335	2.99908e+06	2626.94	115496	2712.13
20501.7	731881	27871.2	98040.7	132788	9.64971e+06	2607.57	78870.8	2353.73
28074.5	238684	18797.1	29592.9	171211	9.4985e+06	2745.97	94295.2	2962.49
6280.85	699864	26894.2	82664.1	99342.1	6.18536e+06	2495.68	12502.3	2345.12
71699.8	1.41183e+06	21225.9	152284	315030	7.994e+06	3128.53	52199.8	2803.23
40818.9	558640	292653	115299	149331	1.3326e+07	2512.73	55642.4	2351.86
2620.32	685513	72870.1	256222	215581	9.06643e+06	2382.01	20163.2	2557.43
30265.1	863555	57078.4	358670	193596	6.89546e+06	2713.25	13192	2704.45
5390.15	733667	22979.9	166176	187805	6.89976e+06	2490.09	155813	2451.33
6889.97	510841	14677.1	16066.8	177937	8.49253e+06	2358.26	76627.2	2356.36
15291.7	530948	129969	148837	20718.9	8.92657e+06	2357.38	75903.6	2627.75
13013.7	310815	76846.1	174665	80675	7.90134e+06	2534.69	114701	2354.84
40638.4	686509	4580.52	165154	170443	7.4334e+06	2490.44	60941.9	2525.8
30238.3	445427	35257.5	152502	72780.5	1.23816e+06	2473.96	11180.9	2788.84
4243.92	641524	424705	5822.18	312419	3.61375e+06	2691.12	12102.2	2933.39
2807.33	545505	14191.4	21517.9	172597	5.57503e+06	2235.01	305794	2342.22
102177	451873	28812.1	14482.4	15083.9	9.1948e+06	2913.38	17875.1	3126.5
126471	513406	70409.5	379358	113153	2.46173e+06	2840.05	428159	2764.79
159488	347866	25636.8	20477.1	395213	9.81163e+06	2654.72	32879.2	2317.13
65739.3	240722	59866.7	10250.6	332637	9.28891e+06	2889.25	206797	2379.23
2269.8	356639	24457.2	23657.1	40479.8	3.08286e+06	2670.09	28818.7	2739.79
14652.1	543941	41984.2	32456.9	100527	4.29618e+06	2699.24	56555.4	2747.12
2932.93	595540	16422.5	73043.9	637082	2.26492e+06	2607.64	308446	2490.95
76823.5	281356	59370	5310.28	168676	8.84694e+06	2403.87	26944	2777.08
5816.66	661430	11302.5	178409	42077	1.66416e+06	2136.21	56133.2	2385.09
113527	277410	131800	120043	441087	852667	2381.31	3331.49	2488.48

## Sheet: Feuil8
	Best	Mean	StD
MGO	2300	2300.96	0.65282
FO	3107.01	3811.25	381.302
COOT	2302.3	2304.9	1.44433
HGS	2300.51	2578.74	445.753
AO	2308.68	2311.52	0.811763
HHO	2980.88	4326.1	963.94
GTO	2300	2304.54	6.86564
AVOA	2299.52	2388.05	338.927
RTH	2300	2556.9	678.379
MGO	FO	COOT	HGS	AO	HHO	GTO	AVOA	RTH
2300.98	3521.57	2304.84	3372.53	2311.57	2989.57	2300	2302.83	2301.94
2301.59	4205.03	2303.96	2300.74	2312.13	3130.83	2302.74	2300	4652.43
2300	3510.05	2304.49	3425.82	2312.55	5648.43	2305.53	2302.35	2300.86
2301.42	3366.56	2304.51	2301.86	2312.14	3539.2	2304.58	3927.64	2301.32
2301.45	3968.64	2303.07	2300.51	2311.89	5654.26	2300.94	2300.71	4523.82
2301.49	4243.58	2306.66	2300.8	2308.68	4746.91	2304.2	2303.6	2301.14
2302.08	3703.79	2304.71	2300.7	2312.68	4817.19	2300	2300.69	2305.44
2301.35	4520.21	2303.82	2301.87	2311.06	3305.34	2301.79	2301.27	2303.9
2301.38	4220.77	2306.62	2301.03	2311.33	3445.18	2333.58	2300.89	2305.02
2300.51	3342.21	2303.52	2302.01	2310.1	3491.76	2301.71	2302.56	4082.66
2300.75	4141.3	2306.34	2301.06	2311.88	3024.86	2303.26	2304.15	2303.01
2300.51	3840.09	2303.11	2301.58	2311.63	3708.93	2302.16	2301.05	2300.88
2302.33	3688.37	2304.82	2301.13	2311.3	4323.47	2303.68	2301.08	2301.18
2300	3404.87	2306.63	3517.62	2310.92	5666.95	2303.04	2304.42	2300.92
2301.15	4198.8	2305.83	3185.05	2311.63	5241.3	2300.83	2300.53	2300.7
2300	4167.14	2305.22	2301.63	2311.01	4094.81	2308.74	2306.27	2300.51
2301.07	4107.28	2307.07	2301.56	2311.08	2980.88	2306.71	2300.51	3591.64
2300	3493.36	2304.06	2301.17	2311.33	4488.78	2303.03	2303.3	2301.06
2301.16	3107.01	2305.3	3313.06	2311.95	5438.09	2301.34	2302.39	2309.94
2300	3854.24	2302.3	2933.37	2311.14	4879.01	2302.39	2300.84	2300.73
2300.93	3854.13	2302.87	2300.53	2310.88	5140.91	2300.8	2301.3	2300.99
2301.1	3561.32	2305.93	2301.08	2311.59	5323.82	2305.51	2299.52	2303.35
2300.91	3985.07	2303.14	2303.02	2311.67	5043.11	2305.44	2302.22	2300.84
2300.7	4447.7	2304.25	3326.84	2311.22	5301.77	2301.88	2306.3	2301.81
2301.71	4042.49	2304.74	3007.31	2310.86	5651.61	2301.61	2300.91	2301.85
2300.52	3419.32	2307.06	2301.29	2312.26	4010.09	2304.4	2300.52	2301.04
2301.88	4038.42	2305.38	2300.77	2312.5	3833.64	2300.53	2301.33	2302.27
2300.84	3110.1	2307.74	2301.55	2312.53	4718.1	2300.51	3256.26	2300
2300	3712.39	2303.23	2953.61	2311.85	3103.61	2302.79	2301.55	2300
2301	3561.6	2305.77	2301.14	2312.23	3040.49	2322.4	2304.49	2305.86

## Sheet: Feuil9
	Best	Mean	StD
MGO	2796.06	2808.72	7.79126
FO	3059.19	3133.14	41.2678
COOT	2501.81	2819.68	62.3599
HGS	2500	2801.7	57.5551
AO	2550.93	2846.57	59.2907
HHO	2858.15	3191.31	138.811
GTO	2805.19	2839.22	46.3496
AVOA	2801.05	2836.49	21.0354
RTH	2800.17	2831.28	15.0586
MGO	FO	COOT	HGS	AO	HHO	GTO	AVOA	RTH
2807.84	3143.64	2811.29	2817.3	2834.79	3126.41	2823.2	2816.99	2835.67
2796.06	3093.95	2808.42	2810.27	2854.94	3120.98	2822.88	2820.18	2820.16
2821.49	3146.04	2834.25	2500	2845.74	3035.23	2833.58	2837.2	2827.98
2805.28	3150.47	2848.75	2805.52	2861.38	3106.25	2822.02	2853.28	2830.41
2804.75	3192.78	2840.9	2814.25	2890.24	3252.42	2809.82	2893.12	2831.16
2806.94	3176.18	2868.63	2803.63	2880.77	3414.2	3030.67	2835.46	2816.59
2806.39	3114.86	2826.03	2815.52	2881.05	3428.8	2812.22	2873.43	2856.05
2805.82	3110.55	2850.77	2813.44	2868.34	3175.05	2816.9	2848.77	2843.02
2811.29	3105.32	2809.96	2814.77	2851.28	2858.15	2903.96	2835.34	2837.16
2808.27	3082.25	2808.3	2815.74	2838.86	3366.95	2846.79	2837.92	2834.83
2806.25	3120.4	2853.48	2808.54	2874.96	3116.54	2864.64	2827.59	2822.33
2807.38	3065.66	2845.84	2823.25	2858.28	3413.79	2810.87	2825.66	2828.85
2804.5	3103.12	2824.41	2802.94	2832.91	3015	2843.91	2845.48	2831.05
2812.98	3176.18	2810.24	2809.4	2865.8	3195.08	2812.35	2831.2	2850.57
2805.69	3114.19	2840.29	2796.31	2861.22	3081.46	2822.64	2841.96	2818.47
2803.18	3199.08	2829.55	2812.92	2904.67	3239.28	2825.18	2832.44	2802.32
2806.94	3166.48	2837.5	2805.69	2834.65	3019.35	2817.43	2880.94	2813.29
2804.21	3151.51	2852.84	2809.35	2844.93	3359.99	2832.01	2812.16	2850.76
2809.76	3123.57	2816.99	2813.96	2550.93	3214.47	2820.16	2822.76	2822.25
2809.17	3097.18	2838.41	2817.54	2870.04	3196.38	2807.12	2835.09	2838.93
2798.98	3121.43	2824.68	2807.33	2891.29	3056.59	2821.6	2848.72	2821.55
2814.74	3207.43	2818.02	2813.95	2860.79	3365.69	2832.14	2830.26	2832.6
2826.56	3059.19	2840.98	2811.03	2862.89	3173.31	2805.19	2817.51	2842.67
2804.23	3123.82	2816.26	2807.96	2835.07	3182.12	2824.59	2819.68	2845.51
2810.87	3092.61	2839.82	2818.31	2823.98	3129.2	2816.16	2814.19	2859.62
2798.48	3220.82	2827.72	2799.53	2854.5	3134.87	2813.76	2851.47	2800.17
2834.72	3165.6	2847.93	2830.77	2829.64	3215.72	2828.99	2849.59	2848.64
2807.41	3124.99	2799.8	2835.36	2845.89	3381.36	2832.81	2806.04	2817.7
2813.14	3141.98	2501.81	2808.43	2839.89	3266.21	2924.87	2801.05	2843.29
2808.38	3103.03	2816.67	2807.91	2847.35	3098.43	2898.17	2849.1	2814.75

## Sheet: Feuil10
	Best	Mean	StD
MGO	2900	2935.55	84.64
FO	3628.14	4107.85	316.404
COOT	2901.42	3019.66	97.67
HGS	2900	2973.6	100.562
AO	2909.24	3059.41	84.638
HHO	3482.78	4035.53	309.486
GTO	2900	2975.48	102.096
AVOA	2900	3021.41	102.84
RTH	2900	2920.14	61.439
MGO	FO	COOT	HGS	AO	HHO	GTO	AVOA	RTH
2900	4133.19	2973.37	3106.28	3050.18	3917.28	3092.29	3129.74	2900
2900	3822.54	3028.8	2900.01	3129.57	4550.9	3091.43	3100.14	2900
2900	3628.14	3125.32	2936.23	2946.63	3665.62	3090.92	3016.32	2900
3173.66	3739.22	3108.1	3105.12	3146.77	4335.26	2900	2900	2900
3010.3	3778.43	3178.01	2900.17	3041.93	4481.84	2900	2907.45	2900
2900	4191.23	3162.95	2900.09	3140.46	3539.02	2900	2900	2900
2900	3764.13	3127.76	2925.48	3041.11	3853.56	2900	3128.02	2900
2900	3742.7	2902.2	2900.19	3051.85	4567.92	2900	2900.01	2900
2900	4505.62	3060.58	3105.13	3104.55	4281.99	2900	3090.2	2900
2900	4069.16	2979.08	3076.65	2909.84	4714.39	3090.33	3135.91	3100.81
2900	4691.87	2901.42	2900.01	2909.24	3889.66	2900	3157.43	2900
2900	4605.01	3122.91	3181.73	3121.12	3883.01	3090.58	2900	3100.12
2900	3869.88	2906.33	2900.13	2964.15	4052.98	3157.62	2968.45	2900
2900	4606.37	2923.69	2928.2	2988.2	3854.32	2900	3130.53	2900
2900	4465.58	3049.37	2908.39	3164.11	3996.43	2900	2900.05	2900
2900	3981.34	3107.81	2941.56	3138.89	3737.41	2900	2925.11	2900
2900	3953.64	2901.8	2936.18	3157.05	4047.85	3091.66	3087.94	2900
3173.12	4638.34	3082.97	3172.9	3105.98	3965.53	3122.24	3109.77	2900
2900	3963.96	2948.77	3083.07	3032.29	3794.02	2900	2915.62	2900
2900	4084.22	3122.76	2900	3124.77	4120.29	2900	3004.93	3103.13
2900	4489.34	2924.3	2955.24	2983.83	3886.97	2900	3132.36	2900
2900	4150.95	2909.07	2900.31	2913.59	3482.78	2900	3122.62	2900
2900	3763.49	3176.54	2900.09	3060.77	4015.67	3091.44	2906.37	2900
2900	3989.87	3044.69	2900.01	3127.61	3841.39	2900	2900	2900
3086.25	3931.17	2901.65	2900.01	3157.63	4095.91	2900	3123.07	2900
2900	3968.75	3089.86	2904.47	3065.31	3641.86	2900	3131.35	2900
3121.9	4486.28	2901.47	2900.11	2910.11	4359.75	2900	2930.25	2900
2900	4306.6	2908.17	3168.73	3040.53	3949.39	3091	2900	2900
2900	3899.1	3002.46	2900.16	3166.48	4252.09	3154.87	3090.46	2900
2900	4015.19	3017.68	3071.3	3087.6	4290.78	2900	3098.28	2900
