# Supplementary material for: Red-tailed hawk algorithm for numerical optimization and real-world problems
Source: Sci Rep. 2023 Aug 9;13:12950. doi: 10.1038/s41598-023-38778-3 (PMC10412609; doi:10.1038/s41598-023-38778-3)
Supplement: Supplementary file 3 — Supplementary Information 3. [file 41598_2023_38778_MOESM3_ESM.xls]

## Sheet: Feuil1
	Best	Mean	StD
MGO	103.05	2840.68	3312.12
FO	1.68061e+10	2.95069e+10	4.60595e+09
COOT	224340	637140	311729
HGS	130.333	10977	16272.3
AO	7.00189e+06	3.95846e+07	2.11047e+07
HHO	1.35131e+10	2.16928e+10	4.6505e+09
GTO	100.25	2554.76	2610.12
AVOA	100.487	3266.99	3863.87
RTH	100.203	1715.68	1565.21
MGO	FO	COOT	HGS	AO	HHO	GTO	AVOA	RTH
9294.52	3.15943e+10	382429	8884.05	2.24203e+07	1.6054e+10	1311	371.517	100.203
6208.24	3.34469e+10	525767	10026.6	1.71304e+07	2.67925e+10	193.495	9544.81	1080.47
756.388	3.60824e+10	837096	4404.62	5.14269e+07	2.68104e+10	5720.58	1839.6	862.999
250.125	2.70667e+10	1.14986e+06	8211.03	6.46971e+07	1.35131e+10	103.054	912.9	841.757
775.119	2.49804e+10	599705	130.333	3.75966e+07	2.42024e+10	1295.79	11806.3	121.265
220.78	2.45731e+10	620500	3250.63	5.59722e+07	1.97629e+10	136.174	984.314	312.634
103.05	2.57273e+10	617524	11291.6	4.54618e+07	1.46598e+10	100.25	108.261	1708.54
3546.91	2.60129e+10	846439	9938.39	7.00189e+06	2.61093e+10	8256.96	198.906	3112.28
1221.49	2.71517e+10	870514	9911.14	5.13422e+07	1.48903e+10	3903.45	1289.65	890.777
112.173	2.60787e+10	247471	2092.18	5.65993e+07	1.77465e+10	102.109	476.508	566.635
6505.69	3.85595e+10	482722	176.787	6.21421e+07	2.06662e+10	1096.55	3757.82	132.607
190.388	2.82778e+10	224340	699.765	2.61209e+07	1.9966e+10	8101.2	6297.68	611.604
881.972	2.87591e+10	1.4e+06	12170.9	2.61026e+07	1.90523e+10	723.525	130.24	837.383
4852.21	2.79488e+10	562165	12198.5	6.52349e+07	2.13825e+10	6272.51	11829.1	130.774
899.215	3.11504e+10	1.022e+06	10010.7	2.55563e+07	2.36599e+10	225.128	1658.02	3735.25
310.339	2.46023e+10	795455	1129.48	5.32997e+07	2.58695e+10	231.695	5916.73	967.405
658.45	3.4766e+10	312356	6097.09	1.75082e+07	2.18427e+10	3501.6	3183.54	1113.04
110.803	3.19343e+10	536440	12192	1.82045e+07	1.87515e+10	7627.69	1699.97	4503.45
10955.4	3.08193e+10	887720	9789.85	6.87968e+07	2.29985e+10	812.069	100.487	2968.36
1661.81	3.03085e+10	309322	10479.6	2.76504e+07	1.44335e+10	1215.21	281.182	5756.34
5333.73	3.27491e+10	642137	7236.92	6.22993e+07	2.58643e+10	289.933	11988.5	3739.28
375.319	3.74438e+10	514982	9840.41	8.66588e+06	1.82192e+10	1315.65	336.132	166.857
6160.04	1.68061e+10	1.19134e+06	12111.4	3.06443e+07	2.38634e+10	4615.25	8583.25	3499.06
5577.93	3.35382e+10	799278	94503	4.18802e+07	2.31722e+10	323.91	2977.99	3066.88
193.436	2.5513e+10	408944	9225.96	1.24372e+07	3.06763e+10	3288.89	1140.76	2936.59
1451.15	2.82805e+10	303597	7392.56	4.19578e+07	2.28269e+10	4982.93	3640.68	131.246
6764.82	2.96101e+10	255317	11191.6	2.2654e+07	2.55222e+10	3384.59	531.757	3100.46
371.412	2.96339e+10	354344	12152.1	2.17692e+07	1.95957e+10	4225.63	675.623	164.867
351.863	3.51388e+10	392905	9982.6	9.01942e+07	3.17048e+10	2271.3	363.035	1807.11
9125.48	2.66533e+10	1.02153e+06	12587.7	5.47713e+07	2.01767e+10	1014.78	5384.38	2504.29

## Sheet: Feuil2
	Best	Mean	StD
MGO	1472.78	2333.59	438.853
FO	4746.85	5471.61	259.636
COOT	2112.23	3206.1	452.76
HGS	1455.18	1905.89	220.673
AO	2653.59	3385.1	474.102
HHO	4630.3	5383.45	357.143
GTO	2276.34	3238.12	463.239
AVOA	1926.65	2838.21	482.147
RTH	1966.2	3156.77	595.996
MGO	FO	COOT	HGS	AO	HHO	GTO	AVOA	RTH
2660.45	5172.59	3472.52	1950.38	3806.12	5878.8	3415.47	2571.47	3400.13
1988.84	5594.14	3308.58	1815.19	4140.36	5387.07	3245.05	3283.14	2768.14
1870.1	4746.85	2584.51	2120.51	3519.5	5491.56	3473.53	2268.68	3452.23
2463.57	5620.73	4171.66	2019	3326.59	5569.85	3794.51	3388.34	3390.02
2030.43	5281.04	3459.26	1836.35	3814.25	5002.16	2799.62	2767.95	3281
2334.4	5715.38	3030.21	1926.08	3876.14	5544.3	2333.12	1926.65	3843.3
2236.68	5802.89	3251.42	1674.91	3815.73	6048.27	3339.48	2924.13	2255.26
1607.82	5573.73	2939.56	1624.55	3830.03	4802.05	3300.81	3058.84	3843.15
2103.12	5250.95	3562.51	1594.4	3347.64	5617.36	3410.35	3776.5	3579.22
1472.78	5828.93	3400.25	1763.74	3640.19	5030.6	3382.31	3006.56	3545.21
2557.05	5661.33	3221.13	2302.45	2817.36	5147.33	2276.34	2142.83	2485.66
2203.53	5658.02	2888.05	1455.18	3368.32	5339.66	4159	2397.24	2918.82
2586.84	5508.81	3628.21	2138.23	3012.59	5818.74	3109.08	3110.09	3191.52
2241.77	5451.47	2676.32	1572.18	2751.96	5532.77	3502.78	2759.25	2850.53
2917.16	5398.24	3682.65	2140.69	4136.82	5201.94	2569.97	3467.29	3871.05
1856.77	5501.43	3665.84	2059.03	3336.67	5227.34	2940.6	2742.87	1987.87
2227.89	5296.05	2912.74	1795.02	3630.67	5714.59	3050.19	3349.45	3435.85
2009.97	5499.41	2736.28	1800.9	2691.28	5573.81	2987.64	2794.96	3469.33
2850.2	5707.42	3456.51	1930.54	2653.59	5607.13	3013.81	1947.11	2630.16
1606.81	4966.47	2590.18	1820.93	3364.27	4630.3	4140.29	3245.46	4277.28
2396.04	5537.41	3288.36	1762.09	2961.73	5466.49	3124.55	2954.63	2759.41
2244.8	5516.46	3710.73	2012.75	2921	5540.86	3104.23	2369.88	3469.77
2410.98	5520.86	3450.6	1997.24	3586.92	4855.26	3241.7	2155.32	2494.52
2934.79	4974.97	3259.48	2259.45	2903.53	5940	2956.09	3399.05	1966.2
3084.65	5398.38	2625.21	1718.56	3049.19	5540.93	3389.7	2433.63	2355.52
3258.27	5592.09	3029.94	2250.14	2873.38	5337.19	3168.84	2509.81	3421.42
2062.22	5597.56	2803.72	2086.61	3232.74	5462.03	2855.88	3314.72	3378.8
2603.17	5859.09	3790.59	2167.73	3012.07	5305.84	3309.05	3118.81	3005.47
2531.02	5612.38	3473.72	1845.73	4409.09	4678.13	4257.95	3096.61	4005.55
2655.57	5303.1	2112.23	1736.17	3723.12	5211.04	3491.8	2865	3370.64

## Sheet: Feuil3
	Best	Mean	StD
MGO	743.173	783.984	20.8802
FO	982.236	1061.86	36.7048
COOT	776.232	815.456	28.2014
HGS	735.22	762.179	17.6466
AO	803.495	855.623	27.7833
HHO	931.261	1028.41	31.3443
GTO	798.777	859.929	41.1233
AVOA	785.602	836.357	30.1824
RTH	796.208	844.607	30.2887
MGO	FO	COOT	HGS	AO	HHO	GTO	AVOA	RTH
743.173	1048.65	800.945	744.344	882.291	1024.85	805.121	839.354	848.739
815.135	1007.4	786.478	747.686	866.595	1021.12	854.558	832.91	886.459
772.572	1106.21	831.833	748.595	889.936	1014.38	851.935	898.916	906.121
784.592	982.236	781.632	754.794	870.342	1063.77	837.87	827.867	796.208
783.781	1092	816.844	798.86	845.781	1032.54	920.02	818.888	852.819
776.17	1028.85	807.134	750.235	831.474	1058.13	822.843	891.74	851.51
785.411	1110.81	831.19	765.882	869.355	977.967	890.072	825.025	809.638
787.788	1044.36	845.975	776.733	872.185	1064.68	856.183	857.484	820.676
824.869	1003.64	833.862	770.681	858.948	1060.45	918.262	873.534	904.626
814.927	1100.51	893.428	735.22	831.469	998.639	846.228	789.901	840.072
758.088	1072.33	843.544	747.967	841.833	1069.16	865.284	835.511	856.323
755.807	1058.17	855.806	772.124	888.417	1047.55	815.255	788.823	856.509
773.496	1099.56	826.667	775.835	885.484	991.968	827.713	793.518	827.83
787.941	1127.84	801.076	821.746	828.689	1042.78	798.777	840.521	808.353
777.203	1091.79	786.784	767.366	830.679	1038.18	909.028	829.164	819.868
775.669	1019.73	776.232	774.423	861.115	1013.56	927.071	810.462	868.983
776.93	1045.79	786.402	746.654	857.872	1004.36	863.978	785.602	834.987
811.747	1080.46	852.983	761.844	906.219	931.261	854.692	887.931	877.467
800.944	1051.7	802.081	760.3	817.814	1076.32	864.6	836.157	882.481
771.416	1098.59	801.259	750.428	873.528	1022.23	823.34	883.043	813.379
768.357	1056.65	807.097	771.52	896.311	1023.55	832.17	855.644	851.768
809.732	1070.93	812.947	745.581	850.255	1044.91	826.524	832.972	808.758
777.552	1095.72	786.783	768.918	815.836	1009.43	921.594	822.989	832.436
769.317	1091.24	811.803	749.959	881.252	1037.73	807.045	812.249	837.308
825.136	1039.76	856.969	747.686	848.357	1040.46	899.343	857.01	818.086
778.504	1034.63	819.631	755.726	832.837	1045.48	935.131	821.169	817.426
800.796	1083.08	790.794	759.305	884.348	991.669	840.596	829.307	840.582
774.543	1036.51	837.566	768.028	803.495	1054.59	831.071	816.112	812.669
753.332	1007.8	784.656	775.721	837.169	1004.82	917.205	856.23	866.68
784.606	1068.9	793.278	751.198	808.795	1045.9	834.37	840.678	889.438

## Sheet: Feuil4
	Best	Mean	StD
MGO	1902.61	1909.99	9.30001
FO	98274.8	358004	246928
COOT	1905.98	1910.4	2.57157
HGS	1901.75	1903.68	1.20272
AO	1915.55	1932.14	12.1409
HHO	9210.16	227856	190896
GTO	1905.96	1918.3	9.3773
AVOA	1906.25	1914.45	6.25636
RTH	1900.93	1909.82	4.61466
MGO	FO	COOT	HGS	AO	HHO	GTO	AVOA	RTH
1913.8	353506	1905.98	1903.66	1942.89	108997	1919.29	1910.84	1908.95
1909.88	557074	1913.51	1903.72	1918.56	195106	1918.34	1925.34	1905.59
1910.41	118496	1911.73	1905.07	1923.68	9210.16	1918.01	1915.54	1909.76
1903.04	317554	1913.1	1902.36	1935.57	306669	1905.96	1907	1914.36
1913.71	1.00099e+06	1907.86	1904.03	1937.59	296657	1923.98	1919.01	1910.31
1904.9	228333	1914.76	1903.56	1934.93	101109	1915.34	1916.11	1907.5
1903.44	1.07175e+06	1909.17	1904.75	1927.3	26467.1	1947.97	1914.93	1904.28
1915.21	240325	1907.64	1902.72	1922.19	19790	1914.95	1929.53	1903.91
1903.52	98274.8	1908.22	1904.02	1922.76	171912	1911.08	1925.53	1914.98
1906.01	123726	1912.02	1903.23	1926.91	17555.9	1926.84	1913.08	1912.85
1908.72	452448	1908.41	1902.96	1940.57	173807	1919.77	1916.76	1913.77
1903.32	239173	1909.16	1901.75	1923.04	205670	1911.41	1907.93	1910.55
1904.21	544108	1909.21	1902.3	1925.89	184791	1911.91	1910.64	1915.33
1903.55	152601	1910.29	1902.95	1923.56	326014	1917.5	1907.18	1907.66
1913.15	265271	1909.31	1903.9	1954.55	60038.3	1920.86	1914.04	1916.67
1904.41	519709	1906.31	1903.24	1915.55	413599	1925.88	1916.93	1918.09
1904.79	199440	1911.63	1904.22	1952.94	306047	1909.37	1912.35	1907.24
1904.5	439131	1909.84	1903.68	1931.63	427083	1925.87	1912.46	1912.92
1909.88	302252	1915.67	1902.7	1953.24	875686	1909.07	1921.56	1912.51
1907.37	111544	1906.69	1902.52	1928.56	216800	1909.74	1908.83	1906.66
1913.02	395627	1909.89	1903.37	1921.92	410256	1915.14	1915.78	1916.44
1935.64	174164	1909.22	1903.98	1923.26	139277	1941.45	1906.25	1909.93
1903.85	568414	1910.97	1903.93	1945.47	181255	1919.96	1926.79	1900.93
1942.13	671409	1908.65	1903.12	1916.95	40537.2	1911.05	1909.34	1904.5
1906.74	494118	1910.7	1905.75	1919.21	232952	1909.39	1912.19	1901.05
1904.91	342285	1916.03	1906.25	1938.08	384054	1922.97	1912.23	1915.22
1906.18	103650	1910.99	1903.27	1930.47	269273	1927.6	1907.81	1906.96
1902.61	170549	1911.87	1903.56	1931.58	592289	1910.8	1907.81	1908.14
1912.79	384100	1910.65	1907.33	1961.83	126632	1914.32	1912.34	1908.16
1924.13	100096	1912.39	1902.53	1933.59	16134.3	1913.04	1917.45	1909.33

## Sheet: Feuil5
	Best	Mean	StD
MGO	13794	103507	60422.3
FO	963554	3.22141e+06	1.42984e+06
COOT	71241.4	384815	239614
HGS	35642.4	769777	527020
AO	180500	640537	339804
HHO	258875	3.58548e+06	2.79862e+06
GTO	4762.99	32023.9	34478.8
AVOA	25666.7	480254	413366
RTH	2793.5	6392.68	3120.73
MGO	FO	COOT	HGS	AO	HHO	GTO	AVOA	RTH
13794	5.61494e+06	327048	620342	723650	733853	57933.9	25666.7	3562.34
143695	2.9939e+06	88973.5	580129	275082	2.57741e+06	52161.7	625900	8386.43
84574.9	2.80579e+06	353119	805913	741419	2.42558e+06	5056.85	1.03807e+06	6887.56
203181	4.05312e+06	1.06431e+06	35642.4	527442	5.23571e+06	26192.9	430694	4275.7
50095.8	3.7701e+06	141265	464307	327343	6.00452e+06	95083.8	396539	8452.89
117747	3.51777e+06	200525	1.66357e+06	397937	1.45289e+06	6006.67	70717.7	14115.8
79207	3.37459e+06	290111	1.31091e+06	1.24991e+06	4.28887e+06	12200.1	747726	7944.45
187797	4.29601e+06	426231	2.07682e+06	814322	5.65982e+06	91499.1	660870	4231.6
99700.9	1.96852e+06	138807	1.26489e+06	642782	4.33096e+06	4983.47	371556	6631.46
105890	6.67571e+06	217318	265706	1.24163e+06	3.51553e+06	9597.84	1.24589e+06	5029.46
73801.7	2.6525e+06	485683	881585	323692	2.79815e+06	19868.6	38461.9	3833.93
175314	5.67841e+06	811117	1.01336e+06	180500	1.50131e+06	23535.8	62586.6	10974
57557.5	4.56181e+06	375693	177657	339592	5.54638e+06	19401.2	1.28695e+06	2793.5
178845	2.75453e+06	323182	756438	646606	3.99351e+06	6055.07	720942	7271.98
194959	2.06677e+06	362379	1.18991e+06	433345	4.09022e+06	4762.99	138695	11978.6
71657.9	1.52298e+06	168068	204161	721570	2.62566e+06	26165.6	1.6151e+06	3368.23
25259.9	1.00748e+06	523778	354753	260398	1.00199e+06	8398.64	589306	4773.35
110020	1.13897e+06	758501	1.60703e+06	854559	9.94049e+06	13084	479481	10053.8
81369.2	3.94527e+06	204677	659252	1.1271e+06	1.31529e+07	10431.6	63673.4	10009.1
97505.4	1.72775e+06	566505	129771	753384	1.52356e+06	6580.75	281352	3299.18
20118.5	2.03612e+06	809961	611353	926075	2.49144e+06	10907.3	144853	3176.85
253679	4.5391e+06	71241.4	226959	679061	3.32939e+06	22623.5	337239	6940.89
53800.5	4.09756e+06	265886	1.32239e+06	1.0041e+06	1.64359e+06	117067	411237	9879.43
87335.4	4.08472e+06	254366	1.23654e+06	820001	1.58663e+06	62481.9	186014	3192.7
109017	2.3574e+06	299015	416023	323066	740158	7590.35	105489	3345.9
60863.8	2.31779e+06	276457	677204	1.43314e+06	3.65821e+06	45304.7	950981	5755.1
87114.4	2.74812e+06	159544	341860	230019	258875	6406.93	431126	4628.27
177764	2.97181e+06	575864	1.3282e+06	322107	1.44237e+06	5800.79	149110	3502.57
47853.6	963554	443345	157732	610975	2.96628e+06	69324.4	643586	3733.77
55697.6	4.39928e+06	561495	712898	285305	7.0482e+06	114210	157805	9751.46

## Sheet: Feuil6
	Best	Mean	StD
MGO	1604.05	1604.05	1.1563e-12
FO	1604.05	1604.05	1.1563e-12
COOT	1604.05	1604.05	1.1563e-12
HGS	1604.05	1604.05	1.1563e-12
AO	1604.05	1604.05	1.1563e-12
HHO	1604.05	1604.05	1.1563e-12
GTO	1604.05	1604.05	1.1563e-12
AVOA	1604.05	1604.05	1.1563e-12
RTH	1604.05	1604.05	1.1563e-12
MGO	FO	COOT	HGS	AO	HHO	GTO	AVOA	RTH
1604.05	1604.05	1604.05	1604.05	1604.05	1604.05	1604.05	1604.05	1604.05
1604.05	1604.05	1604.05	1604.05	1604.05	1604.05	1604.05	1604.05	1604.05
1604.05	1604.05	1604.05	1604.05	1604.05	1604.05	1604.05	1604.05	1604.05
1604.05	1604.05	1604.05	1604.05	1604.05	1604.05	1604.05	1604.05	1604.05
1604.05	1604.05	1604.05	1604.05	1604.05	1604.05	1604.05	1604.05	1604.05
1604.05	1604.05	1604.05	1604.05	1604.05	1604.05	1604.05	1604.05	1604.05
1604.05	1604.05	1604.05	1604.05	1604.05	1604.05	1604.05	1604.05	1604.05
1604.05	1604.05	1604.05	1604.05	1604.05	1604.05	1604.05	1604.05	1604.05
1604.05	1604.05	1604.05	1604.05	1604.05	1604.05	1604.05	1604.05	1604.05
1604.05	1604.05	1604.05	1604.05	1604.05	1604.05	1604.05	1604.05	1604.05
1604.05	1604.05	1604.05	1604.05	1604.05	1604.05	1604.05	1604.05	1604.05
1604.05	1604.05	1604.05	1604.05	1604.05	1604.05	1604.05	1604.05	1604.05
1604.05	1604.05	1604.05	1604.05	1604.05	1604.05	1604.05	1604.05	1604.05
1604.05	1604.05	1604.05	1604.05	1604.05	1604.05	1604.05	1604.05	1604.05
1604.05	1604.05	1604.05	1604.05	1604.05	1604.05	1604.05	1604.05	1604.05
1604.05	1604.05	1604.05	1604.05	1604.05	1604.05	1604.05	1604.05	1604.05
1604.05	1604.05	1604.05	1604.05	1604.05	1604.05	1604.05	1604.05	1604.05
1604.05	1604.05	1604.05	1604.05	1604.05	1604.05	1604.05	1604.05	1604.05
1604.05	1604.05	1604.05	1604.05	1604.05	1604.05	1604.05	1604.05	1604.05
1604.05	1604.05	1604.05	1604.05	1604.05	1604.05	1604.05	1604.05	1604.05
1604.05	1604.05	1604.05	1604.05	1604.05	1604.05	1604.05	1604.05	1604.05
1604.05	1604.05	1604.05	1604.05	1604.05	1604.05	1604.05	1604.05	1604.05
1604.05	1604.05	1604.05	1604.05	1604.05	1604.05	1604.05	1604.05	1604.05
1604.05	1604.05	1604.05	1604.05	1604.05	1604.05	1604.05	1604.05	1604.05
1604.05	1604.05	1604.05	1604.05	1604.05	1604.05	1604.05	1604.05	1604.05
1604.05	1604.05	1604.05	1604.05	1604.05	1604.05	1604.05	1604.05	1604.05
1604.05	1604.05	1604.05	1604.05	1604.05	1604.05	1604.05	1604.05	1604.05
1604.05	1604.05	1604.05	1604.05	1604.05	1604.05	1604.05	1604.05	1604.05
1604.05	1604.05	1604.05	1604.05	1604.05	1604.05	1604.05	1604.05	1604.05
1604.05	1604.05	1604.05	1604.05	1604.05	1604.05	1604.05	1604.05	1604.05

## Sheet: Feuil7
	Best	Mean	StD
MGO	3544.55	65648.8	57276.9
FO	271392	763154	423466
COOT	9867.5	144945	92024.2
HGS	34895.3	284910	253278
AO	42748.1	530728	450075
HHO	318316	3.5736e+06	3.4739e+06
GTO	2621.89	4921.82	1940.52
AVOA	19735.3	226243	189687
RTH	2443.6	3648.84	947.335
MGO	FO	COOT	HGS	AO	HHO	GTO	AVOA	RTH
51017	559479	116790	344189	607575	4.17159e+06	6401.67	79600.4	3018.41
63622.9	479224	21561	207136	864825	1.74948e+06	10746.8	651676	2551.74
36494.5	999154	56618.9	579216	284695	7.62007e+06	4241.98	234690	3789.8
10732.1	397704	189109	266049	1.43408e+06	1.31846e+06	5040.9	120780	4775.28
131623	1.13125e+06	141198	96804.9	324937	321308	3934.88	150599	2947.45
65808.8	841016	70773.5	36895.3	193832	5.7115e+06	3057.03	76842.3	4392.69
30780.1	1.0133e+06	49244.3	129419	165390	956193	2621.89	261749	3092.08
19485.3	1.00746e+06	251041	172788	333355	3.24373e+06	3358.81	206357	5151.69
15492.1	2.12235e+06	68764.1	572284	99544.2	657312	5522.68	524483	4484.9
3544.55	442634	185887	980568	359053	626059	3247.47	691152	3296.67
60551	318924	216880	126691	375629	7.76754e+06	4192.91	44256.5	2458.11
4887.94	854647	83189.8	39845.8	726221	470075	5704.24	348926	3236.99
138049	293551	9867.5	34895.3	461676	6.02615e+06	6172.43	541010	2443.6
75850.1	509365	121705	552789	1.70985e+06	1.20237e+06	3876.03	111849	5449.66
3691.96	399466	151010	959529	1.63336e+06	355636	3162.21	104344	4742.49
32368.3	937355	30504.6	96450.3	548711	1.03207e+06	9740.23	27697.2	5509.43
42033.2	271392	10608.2	251990	512134	1.56468e+06	2889.87	604108	3135.81
22841.9	526339	252802	242056	92451.4	5.42319e+06	4814.88	120947	2777.55
66270.7	1.56704e+06	112312	218001	112062	2.09933e+06	3599.44	166324	3372.22
5967.25	495235	98662.7	144818	42748.1	4.02348e+06	6310.59	166898	2459.4
19672.7	954260	246168	508379	438158	5.32344e+06	4925.16	86336.6	3702.6
30237.7	622749	285800	216290	1.30612e+06	5.35448e+06	3543.48	307979	3064.49
192808	278808	243021	159770	813570	1.60119e+06	3539.41	116027	3452.51
132040	1.21466e+06	121238	171360	343333	318316	3029.14	181738	3432.51
175419	766431	143748	150810	598367	2.47459e+06	5909.15	181160	4627.95
164982	866738	393220	146740	482445	7.95847e+06	5033.12	111867	3599.46
70745.7	296729	108335	62769.2	396881	1.27126e+07	4302.55	94737.2	3204.67
92192.4	576577	209068	659734	109408	1.29099e+06	4808.64	19735.3	2604.99
165589	912419	217345	158750	271085	1.27383e+07	5911.99	182301	5238.79
44666.1	1.23836e+06	141879	260290	280336	1.09534e+06	8015.08	271125	3451.3

## Sheet: Feuil8
	Best	Mean	StD
MGO	2300	2300.7	0.633289
FO	4347.34	5396.11	576.346
COOT	2306.97	2309.54	1.1261
HGS	2300.01	3209.51	1247.79
AO	2314.94	2321.03	4.81186
HHO	3880.6	6004.87	892.123
GTO	2300	2418.29	639.169
AVOA	2300	2768.84	1107.05
RTH	2300	2671.51	1004.51
MGO	FO	COOT	HGS	AO	HHO	GTO	AVOA	RTH
2301.16	5380.54	2309.09	2303.66	2318.62	5956.97	2300	4594.43	2301.72
2301.17	5289.51	2307.8	2300.39	2316.43	6256.49	2301.21	2300.01	2300
2301.16	6402.8	2310.93	4496.88	2317.57	5308.16	2302.36	2301.13	2302.1
2300	5765.51	2310.28	4397.86	2318.63	6330.95	2301.75	2301.76	2300
2300	4582.32	2309.54	2303.27	2320.36	5645.25	2302.45	5746.58	2301.17
2301.16	5636.74	2309.56	3964.57	2321.52	6533.78	2301.33	2300	2300
2301.6	5219.42	2310.9	2300.52	2330.16	7069.48	2301.38	2300	2301.15
2300	5488.76	2309.26	5193.64	2320.62	7154.62	2301.13	2301.32	2300
2300	4907.95	2311.18	2300.05	2321.27	6585.01	2301.22	2301.41	2300
2301.38	4727.5	2306.97	2300.02	2317.43	6117.03	2301.91	2300	5297.1
2300	5563.45	2308.61	2301.33	2324.85	6161.38	2301.54	2300	2301.15
2300	4347.34	2309.66	2300.06	2319.92	6572.67	2300	4117.44	2300
2301.13	4755.43	2309.27	4855.29	2331.3	4389.55	2306.85	2301.32	2300
2300	5591.84	2311.04	2301.5	2328.89	5821.02	2300	2301.13	2300
2301.38	6226.47	2309.93	5622.54	2316.05	6163.01	2302.14	2301.97	2301.89
2301.32	5477.33	2309.5	2301.94	2323.65	6177.95	2301.38	2301.15	5996.95
2300	6032.15	2308.41	4725.02	2315.23	5985.43	2300	2301.33	2300
2301.2	6149.25	2309.48	5282.27	2325.72	6417.09	2301.15	4933.54	2301.87
2301.48	5090.76	2309.49	5135.09	2315.36	5889.83	2300	2305.37	2301.52
2301.12	5359.82	2307.58	2300.01	2314.94	4873.96	2300	2301.33	2303.39
2300	5809.74	2309.48	2301.33	2325.25	5566.45	2307.79	2301.99	5209.07
2300	5741.9	2310.22	4545	2317.77	6924.3	5802.46	6141.03	2300
2301.12	5770.85	2311.25	2300.55	2327.84	4057.64	2302.06	2303.39	3813.27
2301.2	4821.63	2309.28	2302.35	2319.68	6914.4	2302.05	2301.48	2301.76
2301.16	5069.63	2309.64	2301.65	2324.58	3880.6	2301.32	2301.13	2300
2301.17	5021.28	2308	4343.51	2323.84	5804.64	2301.13	2302.55	2301.2
2301.13	6709.26	2311.26	2301.43	2315.4	7221.85	2301.78	2301.13	2301.6
2300	4488.16	2309.71	2300.06	2317.55	4980.12	2300	2300	2303.09
2300	5036.05	2310.63	2300.53	2315.35	5981.16	2302.36	2301.17	2302.07
2300	5420.02	2308.37	2302.87	2325.14	7405.42	2300	2300	2303.21

## Sheet: Feuil9
	Best	Mean	StD
MGO	2821.03	2853.78	26.2536
FO	3125.32	3281.45	59.2875
COOT	2821.07	2883.39	37.2386
HGS	2850.66	2917.45	34.1038
AO	2863.87	2927.31	44.5906
HHO	3081.44	3341.05	149.481
GTO	2837.5	2905.2	49.7433
AVOA	2860.88	2948.24	49.6296
RTH	2861.11	2918.42	40.1457
MGO	FO	COOT	HGS	AO	HHO	GTO	AVOA	RTH
2841.25	3253.28	2879.82	2900.85	2887.55	3213.76	2989.53	2989.46	2959.36
2856.65	3244.98	2880.96	2899.55	2991.71	3375.97	2859.62	2918.54	2901.61
2836.44	3282.49	2860.8	2893.42	2886.36	3335.7	2997.44	3045.83	2876.48
2857.42	3310.99	2821.07	2933	2980.02	3313.36	2847.81	2915.98	2939.47
2831.63	3233.87	2873.14	2922.39	2946.71	3081.44	2930.16	2880.43	2869.34
2857.86	3332.42	2930.42	2925.38	2921.87	3388.26	3017.96	2860.88	2926.33
2861.69	3155.61	2921.09	2901.35	2891.43	3233.14	2904.33	2941.67	2913.74
2885.14	3307.82	2910.62	2898.86	2957.2	3543.16	2843.76	2933.62	3009.23
2862.58	3257.62	2845.17	2858	2924.58	3184.36	2869.9	2876.22	2957.46
2829.77	3209.4	2889.09	2857.48	2925.72	3523.58	2890.18	2959.8	2959.87
2843.15	3196.19	2941.47	2935.37	2939.86	3445.27	2933.56	3035.41	2864.3
2889.66	3252.51	2852.79	2933.77	2921.56	3634.18	2985.2	2939.92	2888.42
2918.74	3329.1	2848.96	2935.63	2907.01	3370.23	2928.17	2964.89	2929.47
2839.66	3311.7	2890.06	2939.7	3030.08	3151.21	2935.3	2998.25	2985.93
2847.11	3320.41	2888.59	3023.48	2896.02	3435.92	2837.5	2968.25	2875.14
2859.15	3366.19	2846.72	2910.53	2900.03	3386.88	2883.05	2956.42	2862.19
2841.74	3229.7	2896.48	2876.96	2902.23	3350.82	2891.39	2905.31	2871.89
2841.51	3125.32	2944.41	2929.33	2884.13	3363.12	2870.41	2880.45	2971.89
2831.18	3318.01	2919.94	2911.1	2904.77	3276.88	2841.22	2974.86	2895.38
2836.33	3218.05	2843.82	2947.53	3056.63	3675.54	2862.27	2924.27	2878.55
2821.03	3307.39	2843.65	2921.18	2913.92	3298.24	2879.81	2983.05	2920
2893.77	3305.71	2854.87	2920.11	2975.25	3191.39	2915.96	2993.74	2898.34
2843.49	3323.62	2892.23	2850.66	2947.53	3482.79	2896.22	2888.42	2944.4
2832.08	3336.72	2863.59	2947.4	2863.87	3201.23	2858.58	2914.7	2975.77
2838.14	3287.82	2864.53	2918.16	2883.84	3280.74	2939.06	2911.91	2915.25
2871.59	3289.45	2884.45	2931.44	2889.66	3301.65	2919.04	3034.52	2921.16
2916.6	3346.63	2854.6	2895.64	2912.75	3085.49	2865.6	2998.42	2929.91
2880.61	3340.05	2946.76	2969.15	2933.76	3235.23	2921.82	2942.19	2927.27
2825.38	3354.14	2965.23	2931.1	2892.24	3547.41	2873.41	2919.85	2923.48
2821.93	3296.32	2846.51	2905.12	2951.13	3324.6	2967.83	2989.84	2861.11

## Sheet: Feuil10
	Best	Mean	StD
MGO	2913.93	2973.47	33.0171
FO	4160.3	4890.83	539.253
COOT	2911.42	2979.08	31.0386
HGS	2909.25	2931.18	28.289
AO	2941.17	3010.9	23.3326
HHO	3605.15	4473.18	643.609
GTO	2913.1	2969.76	35.2785
AVOA	2910.51	2982.71	34.3959
RTH	2901.27	2959.72	31.1168
MGO	FO	COOT	HGS	AO	HHO	GTO	AVOA	RTH
3005.97	4711.66	3016.55	2913.95	3001.33	4791.37	2998.53	3010.44	2971.36
2999.56	4653.66	2994.69	2910.41	3009.7	4774.4	3030.99	3013.12	2913.98
2914	4323.34	2991.32	2914.05	3023.02	4509.57	2998.45	2953.82	2974.04
2914.25	5115.3	2979.65	2975	3021.62	4142.83	2959.42	2975.9	2948.57
2997.72	4160.3	2984.56	2968.59	3015.93	3843.07	2962.23	3000.75	2997.23
2994.21	4633.29	3000.44	2913.97	3062.03	3870.19	2964.61	3004.51	2925.39
2975.18	4642.64	2976.36	2913.86	2975.01	4328.61	2914.34	2969.59	2959.79
3012.72	4532.92	2911.42	2913.88	2941.17	5928.05	3000.15	2997.5	3006.74
2913.98	4749.29	2999.41	2974.88	3004.2	3765.46	2962.9	2995.61	2964.88
2961.66	5760.86	2991.83	2914.51	3027.8	5337.83	2964.81	2926.34	2913.89
2967.69	6057.82	2997.98	2976.53	2983.46	3961.56	2969.48	2962.78	3000.93
2968.83	5400.93	3003.61	2914.04	3025.29	4668.49	2964.01	3005.09	2970.15
2996.78	5085.91	2915.02	2912.67	3009.12	3605.15	3012.48	3013.34	2964.13
2948.36	4472.16	2968.18	2947.65	3025.42	4883.24	2963.23	2983.81	3007.4
2997.83	5466.99	2981.13	2910.81	3001.83	3696.71	2948.47	2915.04	2947.7
3000.12	4419.43	3043.49	2913.94	3025.7	3815.28	2913.1	2914.15	2970.55
3013.26	5813.27	2976.45	2909.25	3014.53	4587.65	2915.4	3010.05	2996.73
2961.31	4170.06	2915.89	2960.61	2986.29	4583.64	2965.37	3010.69	2973.01
2996.7	4723.22	2997.83	2910.89	3014.72	4044.2	3015.3	2910.51	2966.67
3001.01	5662.39	2975.91	2946.62	2995.38	3724.51	2968.29	2999.38	2959.68
2948.19	5859.58	2961.2	2944.75	3037	5293.17	2925.87	3006.81	2970.72
2964.87	4691.86	2989.84	2914.01	3021.46	3626.15	2967.86	3009.37	2913.98
2986.17	5100.35	2915.51	2913.83	3003.41	4660.91	2914.54	2997.51	2948.04
2914.44	4485	2997.51	2913.87	3003.78	5345.52	3004.89	3006.39	2913.86
3016.12	4266.01	2999.67	2913.93	3017.45	5624.64	3009.03	3001.62	2983.61
2913.93	4503.42	2970.1	2976.47	3016.83	3952.58	2913.87	2996.21	2901.27
2962.26	4893.95	2987.61	3005.93	3000.69	4079.14	3019.07	3008.07	3002.85
2963.57	5178.86	2984.26	2911.88	3002.98	4873.46	2945.27	2960.24	2965.38
2996.99	4458.82	2947.14	2913.9	2997.54	4984.6	2996.45	3008.15	2913.86
2996.52	4731.5	2997.98	2910.59	3062.29	4893.36	3004.36	2914.5	2945.32
