# Supplementary material for: Red-tailed hawk algorithm for numerical optimization and real-world problems
Source: Sci Rep. 2023 Aug 9;13:12950. doi: 10.1038/s41598-023-38778-3 (PMC10412609; doi:10.1038/s41598-023-38778-3)
Supplement: Supplementary file 4 — Supplementary Information 4. [file 41598_2023_38778_MOESM4_ESM.xls]

## Sheet: Feuil1
	Best	Mean	StD
MGO	300	300	4.08476e-12
FO	7075.29	12242.8	3256.05
COOT	300.232	302.534	2.70969
HGS	300	321.046	115.261
AO	439.339	2127.41	1730.22
HHO	5774.01	9833.45	1056.31
GTO	300	300	1.92722e-10
AVOA	300	302.716	8.05201
RTH	300	300	3.94953e-14
MGO	FO	COOT	HGS	AO	HHO	GTO	AVOA	RTH
300	9355.17	304.262	300.005	1327	10728.3	300	300	300
300	16122.6	303.791	300	4820	10747.9	300	315.94	300
300	8929.83	300.461	300	1412.1	8789.91	300	330.067	300
300	9347.02	301.805	300	2603.58	8991	300	300	300
300	10099.4	301.631	300	6854.56	9739.49	300	300	300
300	10835.3	300.831	300.01	1438.69	10320.8	300	300	300
300	8887.21	301.844	300	844.054	8808.64	300	300	300
300	14038.6	301.431	300.002	2064.24	10326	300	300	300
300	14567.9	300.232	300	1289.24	9919.95	300	300	300
300	17444.7	300.448	300.002	1617.36	9908.15	300	300.006	300
300	12107.6	310.635	300.001	4911.71	9054.59	300	300	300
300	15509.9	304.164	300	4648.34	10249.8	300	300	300
300	13403	300.691	300	2617.24	9268.13	300	300	300
300	14266.8	303.044	300	1567.2	8586.85	300	300	300
300	12784.9	306.402	300.001	625.283	9919.67	300	300	300
300	9892.73	300.665	300	2324.15	10964.1	300	300	300
300	13996.9	308.245	300.001	1801.2	10760.7	300	300	300
300	7075.29	300.705	300.034	982.734	9391.77	300	300	300
300	9044.1	301.549	300.001	1097.95	10057.3	300	300	300
300	16307.1	301.377	300	1128.55	10759.1	300	304.229	300
300	8786.39	300.642	300	1654.54	5774.01	300	300	300
300	11196.3	300.706	300.01	689.603	10743.1	300	300	300
300	13404.2	300.475	300.001	1321.79	10863	300	300	300
300	9449.36	306.82	300	3322.33	10688.6	300	300	300
300	14454.5	306.969	300.001	909.573	10043.5	300	330.411	300
300	9065.87	301.096	931.312	517.944	10378.4	300	300	300
300	20717.9	301.858	300	1195.15	8706.35	300	300	300
300	15202.4	300.383	300	439.339	10678.8	300	300.824	300
300	12594.6	300.706	300	1263.08	10042.3	300	300	300
300	8395.07	302.156	300	6533.68	9793.22	300	300	300

## Sheet: Feuil2
	Best	Mean	StD
MGO	400	405.323	3.76917
FO	519.526	765.59	153.574
COOT	400.002	419.209	28.7218
HGS	400.386	421.582	29.8888
AO	400.189	421.727	36.8349
HHO	502.241	850.315	321.145
GTO	400.002	408.968	17.8234
AVOA	400.013	415.574	25.6125
RTH	400	404.022	3.24697
MGO	FO	COOT	HGS	AO	HHO	GTO	AVOA	RTH
400.003	863.801	404.018	400.386	427.761	1164.62	400.21	406.79	400
400.076	636.942	400.023	408.916	411.242	735.273	404.03	400.221	400
404.381	995.697	407.188	480.791	415.442	502.241	400.056	404.254	400
400.112	772.612	408.917	406.709	400.949	898.535	470.781	405.87	400
404.304	685.035	408.917	408.916	409.169	579.031	400.121	408.916	403.987
404.391	637.842	400.068	480.613	413.234	636.081	408.916	400.405	408.916
408.916	783.455	471.01	408.916	429.877	884.184	403.987	407.011	408.916
404.412	1034.58	400.14	406.81	472.077	814.878	408.916	471.732	408.916
408.916	761.727	472.046	408.916	409.192	664.24	404.113	408.916	400
408.916	769.43	400.123	408.916	410.044	695.695	408.916	408.916	403.987
408.916	958.482	400.002	404.458	414.49	648.476	404.537	400.013	400
408.916	672.79	406.699	408.916	413.418	713.169	400.136	470.846	408.916
408.916	1069.18	472.182	470.786	411.117	993.854	400.13	406.615	400
408.916	953.508	400.538	406.618	415.801	578.328	408.916	400.23	400
400.031	898.757	400.281	406.174	400.189	585.673	404.224	401.157	403.987
408.916	628.631	400.007	408.916	407.956	837.864	400.006	400.154	400
404.145	566.866	407.068	484.271	409.937	661.677	400.014	404.34	403.987
408.916	564.467	400.269	408.916	409.385	876.062	404.199	408.916	408.916
408.916	750.3	408.927	406.663	414.41	1502.54	408.916	400.245	403.987
400.001	913.427	400.588	480.926	409.415	2055.15	404.304	406.901	408.916
400.109	519.526	408.917	406.718	441.43	565.291	404.214	408.916	408.916
408.916	669.67	467.972	406.912	427.148	780.066	408.916	460.93	408.916
408.916	762.69	474.498	407.095	411.267	685.842	400.05	408.916	403.987
400.014	696.613	463.482	405.654	416.51	1329.74	475.672	400.382	408.916
408.916	804.259	407.465	408.916	410.215	616.445	408.916	400.37	403.987
404.346	596.055	408.917	404.383	410.877	894.087	404.002	400.104	408.916
404.128	975.69	407.461	408.916	412.091	895.148	404.001	476.221	400
400	667.033	468.385	408.916	602.857	902.66	408.916	476.037	403.987
404.404	788.725	400.022	400.421	412.425	1021.78	408.916	408.916	403.987
408.916	569.905	400.132	482.983	401.881	790.817	400.002	403.987	400

## Sheet: Feuil3
	Best	Mean	StD
MGO	600	600.126	0.244595
FO	633.696	643.929	5.37492
COOT	600.404	603.257	2.43612
HGS	600.003	600.67	0.597828
AO	605.122	618.317	6.91725
HHO	626.516	648.286	11.6018
GTO	601.178	607.007	5.17331
AVOA	602.616	617.85	10.6813
RTH	600.817	611.971	9.76634
MGO	FO	COOT	HGS	AO	HHO	GTO	AVOA	RTH
600.828	641.058	604.009	600.551	618.92	661.047	611.218	611.228	618.934
600.089	638.181	604.21	600.545	630.334	637.02	614.5	614.864	620.857
600.009	648.686	606.603	600.003	619.972	651.719	602.979	630.428	614.955
600.026	646.555	603.647	602.876	618.448	661.245	602.621	616.893	611.992
600	645.893	600.404	600.545	605.122	648.341	607.135	607.158	628.399
600.049	639.012	600.807	600.544	611.797	650.436	609.009	611.226	601.251
600	633.696	604.466	600.544	623.722	653.578	608.326	602.616	630.697
600.003	634.097	600.953	600.258	626.857	647.974	609.565	643.757	608.434
600	644.286	607.284	600.544	610.961	663.16	605.245	602.779	604.86
600.008	651.76	606.593	601.478	622.899	660.123	602.832	617.159	633.314
600.014	636.654	601.343	600.545	625.227	646.736	603.473	627.485	613.335
600.07	641.029	606.839	600.546	622.616	628.865	604.164	619.729	614.394
600.141	647.528	600.415	600.563	630.828	649.471	615.226	613.084	613.645
600.777	652.458	601.793	600.731	628.297	636.475	605.242	629.318	600.91
600.073	643.711	601.103	600.546	614.097	631.576	601.485	631.948	604.494
600.015	643.203	603.771	600.546	615.375	632.803	605.521	633.559	617.846
600.003	645.628	602.884	602.483	611.742	626.516	603.078	628.748	614.392
600.065	645.294	603.675	600.544	612.495	648.312	605.873	604.642	629.056
600.016	646.225	600.803	600.545	615.701	646.37	606.051	612.659	611.296
600.098	644.294	601.486	600.545	619.814	654.484	603.903	604.814	602.739
600.37	649.732	600.547	600.018	625.696	662.434	603.652	620.709	611.573
600.089	640.109	604.751	600.544	613.785	635.672	602.625	605.791	600.817
600	650.157	608.262	600.551	621.586	635.788	608.778	624.609	615.232
600	649.039	602.164	600.545	612.494	667.862	601.178	624.516	601.964
600.079	650.62	608.024	600.545	621.114	644.624	605.239	616.412	604.028
600.049	648.129	601.657	600.544	621.158	651.698	613.095	621.923	601.484
600.028	635.814	600.808	600.547	605.951	638.214	610.834	622.103	600.836
600.844	647.782	601.935	600.544	615.808	649.537	603.344	607.692	601.346
600.012	640.315	603.976	600.544	607.555	665.435	625.577	603.695	620.821
600.032	636.926	602.501	600.251	619.138	661.075	608.439	623.966	605.24

## Sheet: Feuil4
	Best	Mean	StD
MGO	802.985	813.73	7.25234
FO	839.463	856.937	6.91801
COOT	807.339	818.33	5.91721
HGS	813.929	838.066	14.6764
AO	810.066	822.998	8.211
HHO	831.718	844.06	9.91621
GTO	808.955	827.195	7.41033
AVOA	808.955	833.128	11.0106
RTH	810.945	823.68	8.89684
MGO	FO	COOT	HGS	AO	HHO	GTO	AVOA	RTH
829.849	851.431	816.02	816.88	819.97	834.083	832.834	832.834	824.874
803.98	860.384	818.928	832.855	837.866	837.022	836.813	825.869	815.919
807.96	859.778	819.056	871.436	817.049	835.659	821.889	832.834	825.869
810.945	858.362	823.88	853.728	820.23	843.422	817.909	826.864	817.909
802.985	857.034	818.931	822.884	812.079	844.08	828.854	835.818	824.874
828.854	865.684	820.047	844.773	810.066	837.434	830.844	830.844	820.894
806.965	856.074	813.932	853.727	837.938	869.233	830.844	833.548	821.889
815.919	876.215	810.601	832.834	828.038	843.349	832.834	830.844	813.929
807.96	848.199	817.108	859.029	820.985	859.998	831.839	828.854	830.844
809.95	861.076	812.087	813.929	822.965	840.12	837.808	830.844	814.924
809.95	853.808	820.957	852.733	818.197	834.489	828.854	812.934	816.914
818.904	858.574	813.109	836.813	821.954	844.947	811.939	839.798	815.919
809.95	852.851	810.979	851.738	822.103	831.718	835.818	822.884	830.844
814.924	852.456	814.932	832.834	817.09	837.32	829.849	838.803	828.854
815.919	854.553	822.892	836.813	812.246	839.631	826.864	846.763	823.879
809.95	861.848	821.971	824.874	816.985	835.661	834.823	854.723	814.924
809.95	858.282	825.973	816.914	820.976	838.088	823.879	808.955	830.844
816.914	865.245	830.901	847.608	813.248	858.161	808.955	839.798	826.864
813.929	839.463	816.041	837.808	837.895	838.876	822.884	838.803	810.945
821.889	845.853	821.998	838.604	823.102	837.592	829.849	842.783	839.798
804.975	862.054	827.965	826.864	819.976	834.535	817.909	826.864	844.773
806.965	858.47	810.458	816.914	830.9	849.159	832.834	832.834	832.834
815.919	851.779	818.965	833.828	828.904	846.429	836.813	856.712	812.934
807.96	863.458	828.961	839.798	836.027	855.229	829.849	847.758	812.934
822.884	859.94	815.056	861.687	815.996	843.006	815.919	823.879	828.854
827.859	861.045	816.956	834.823	832.853	845.257	819.899	841.788	840.793
806.965	850.333	811.995	848.753	821.957	837.608	829.849	839.798	818.904
816.914	859.175	807.339	848.753	830.869	863.878	825.869	828.854	824.874
816.914	851.738	824.885	827.859	813.17	843.957	824.874	821.889	827.859
816.914	852.948	816.983	823.879	828.305	861.847	825.869	818.055	813.929

## Sheet: Feuil5
	Best	Mean	StD
MGO	900	904.883	9.07312
FO	1170.61	1375.01	124.92
COOT	900.007	902.567	4.15602
HGS	900.909	1141.03	252.197
AO	903.556	993.594	81.4196
HHO	1142.71	1537.75	205.558
GTO	902.403	956.744	66.272
AVOA	955.367	1186.98	196.572
RTH	902.361	1053.05	174.492
MGO	FO	COOT	HGS	AO	HHO	GTO	AVOA	RTH
921.063	1305.68	904.503	994.347	978.834	1437.56	964.703	955.367	1149.25
900.909	1341.62	900.203	1086.3	950.136	1419.49	928.644	1333.19	1311.14
900.09	1280.73	900.937	912.496	988.342	1278.89	912.6	1158.94	942.647
906.396	1368.61	902.926	910.668	953.014	1557.08	950.743	1198.9	922.351
900	1264.9	900.098	1361.79	952.743	1423.81	980.317	1227.62	902.361
933.003	1194.95	903.214	1978.32	988.409	1612.25	996.25	1049.13	973.827
932.062	1360.44	900.456	1131.57	939.202	1336.12	924.906	1163.11	978.894
906.968	1359.61	910.738	912.609	903.556	1797.25	967.126	1639.62	1661.93
900.723	1271.86	906.056	1171.49	1056.97	1463.78	909.337	1687.6	948.351
907.364	1204.76	900.234	1066.94	948.086	1564.24	930.556	1126.64	927.966
900.269	1378.97	900.182	1507.71	1043.79	1810.2	906.363	1273.05	917.43
901.453	1310.11	900.111	1464.48	961.298	1453.96	1174.67	985.99	910.729
900.723	1649.77	900.37	952.057	906.516	1837.73	1112.83	1074.11	1072.68
900.454	1531.11	917.589	921.897	1013.46	1738.92	917.884	1349.39	1179.61
918.461	1575.98	900.874	1370.1	976.008	1725.83	932.56	1447.41	1076.22
904.911	1170.61	900.124	932.371	978.24	1883.08	922.755	1121.26	1050.12
900.909	1457.87	901.067	996.751	936.708	1158.74	921.224	979.4	1089.68
900	1566.19	900.762	1060.99	1208.72	1689.09	909.097	1469.2	936.662
900.909	1353.83	900.565	900.909	1168.75	1729.51	961.307	1288.97	975.701
900.723	1489.77	902.907	1328.69	930.918	1341.18	910.062	1193.71	971.533
900	1518.36	900.007	1037.9	956.72	1391.17	910.606	987.238	1346.86
900.998	1450.38	901.533	1221.86	1026.1	1593.89	1105.37	1019.47	1093.34
900.179	1180.75	900.128	910.405	1007.71	1631.81	909.635	1213.83	1156.74
902.272	1391.91	900.18	940.795	1007.91	1223.91	949.044	1020.67	1063.43
900.454	1282.53	908.173	1473.2	990.689	1142.71	943.869	975.094	909.907
900.09	1425.18	910.682	1159.84	983.946	1672.55	1006.22	1086.14	903.886
904.461	1422.43	900.037	1030.65	1235.52	1404.66	929.259	989.42	1038.61
900.544	1479.87	901.188	1440.24	914.106	1718.54	988.884	1430.95	1343.92
900	1423.67	900.782	931.018	982.008	1681.75	923.096	1082.04	916.906
900.09	1237.72	900.394	1122.5	919.404	1412.73	902.403	1081.87	918.854

## Sheet: Feuil6
	Best	Mean	StD
MGO	1846.46	2122.37	344.202
FO	430644	8.57835e+06	7.16157e+06
COOT	1917.56	3444.35	1736.32
HGS	1835.65	6035.25	2355.11
AO	3197.23	10649	5945.94
HHO	3007.22	2.58837e+06	8.07768e+06
GTO	1805.15	2008.43	707.501
AVOA	1877.29	3592.39	1969.34
RTH	1802.74	1840.81	57.9456
MGO	FO	COOT	HGS	AO	HHO	GTO	AVOA	RTH
1892.59	8.80675e+06	1964.64	8045.87	9469.69	64165.1	1892.8	1992.56	1818.46
1893.9	7.95172e+06	7405.5	5263.97	8203.2	338327	1834.15	4512.6	1847.43
1907.39	1.08512e+07	4407.46	5198.13	11122.6	1.11804e+06	1857.59	2067.24	1824.65
2074.31	6.06565e+06	4711.08	2722.76	10972.3	496836	1875.69	1958.91	1822.1
1927.45	4.25263e+06	3501.38	8010.37	15813.6	782438	1818.53	3748.02	1869.62
1944.72	1.44837e+07	3725.53	1884.85	3738.16	719304	1812.01	6773.46	1822.81
1846.46	7.96795e+06	1957.63	8144.74	5711.53	4198.59	1900.13	2035.96	1876.09
1873.92	4.05445e+06	1956.51	8077.47	10359	3007.22	1899.42	1877.29	1836.5
2041.37	1.01494e+07	1983.31	8018.48	10045	1.03989e+06	1831.02	2039.1	1852.04
1985.92	8.74473e+06	2647.09	8017.06	8589.91	1.30274e+06	1838.49	3791.85	1813.34
3502.49	1.14882e+07	2138.65	8113.59	7221.71	241418	1832.52	2748.72	1877.29
2681.24	9.62394e+06	5589	4804.47	30194.2	42590.4	1846.54	3675.36	1818.15
1957.89	9.78848e+06	6390.36	4356.79	8588.54	3.08204e+06	1905.28	3241.72	1802.74
1946.3	1.16369e+07	3781.76	8037.62	4968.16	15245	5737.74	4878.17	1833.25
2269.34	1.84883e+07	3909.5	5205.37	12883.4	189950	1871.71	8113.27	1833.36
1949	5.47336e+06	2611.26	5264.4	8342.28	185719	1947.83	2496.33	1812.82
2053.85	4.17416e+06	2783.42	8020.76	8506.38	2.36822e+06	1805.15	2276.76	1822.06
2185.31	4.27309e+06	2115.52	8148.85	6869.12	5.05358e+06	1870.19	3344.28	1823.85
1898.59	2.83532e+06	3746.89	8056.75	3197.23	5.74226e+06	1865.04	2633.5	1811.2
2370.6	2.61396e+06	2149.32	2499.55	7458.41	1.48859e+06	1806.43	2750.42	1828.8
1930.37	8.53024e+06	8293.86	8055.29	9070.4	5150.75	1951.52	8185.41	1823.7
2657.97	8.55619e+06	3250.82	5201.42	4676.1	1.1114e+06	2048.84	5228.83	2128.74
2036.75	9.5246e+06	1959.98	2167.56	11895.8	775644	1856.01	1947.39	1805.07
2008.14	4.13527e+06	2000.32	6536.19	4584.14	215211	1920.72	2594.69	1853.95
2482.21	1.21768e+07	1969.94	8123.04	17595.6	6.38352e+06	1850.89	8004.5	1818.35
1954.64	8.02169e+06	5306.61	8035.62	15030	294520	1812.44	1993.9	1816.22
2148.25	731078	2661.83	8093.27	18095.4	57977.3	2071.99	2678.8	1836.26
1996.82	1.98321e+06	1917.56	1835.65	23979.2	4.43732e+07	1836.37	1998.6	1856.64
1921.35	3.95369e+07	4522.56	5217.84	8766.06	95069.3	1864.36	5702.03	1811.44
2332.08	430644	1971.28	1899.74	13521.4	60963.3	1991.37	2482.13	1827.36

## Sheet: Feuil7
	Best	Mean	StD
MGO	2001	2020.96	6.29171
FO	2066.31	2094	11.2835
COOT	2009.9	2029.99	9.90566
HGS	2000.01	2016.77	7.44154
AO	2021.64	2048.19	24.1228
HHO	2039.65	2106.54	30.6269
GTO	2006.52	2029.45	11.6175
AVOA	2020.59	2038.85	20.0704
RTH	2012.93	2038.61	25.9658
MGO	FO	COOT	HGS	AO	HHO	GTO	AVOA	RTH
2022.43	2095.18	2029.17	2020	2073.42	2138.42	2022.61	2022.74	2024.97
2021.62	2085.88	2026.04	2000.01	2035.15	2102.67	2023.98	2024.99	2032.94
2022.61	2088.72	2034.29	2020	2032.82	2108.3	2024.97	2042.33	2032.77
2030.57	2104.25	2023.28	2000.01	2021.64	2093.07	2029.95	2046.95	2073.94
2025.6	2101.94	2035.39	2020	2114.15	2099.06	2021	2039.93	2049.3
2021.99	2091.64	2037.39	2020.05	2071.29	2080.54	2021.62	2025.26	2038.01
2023.98	2096.21	2033.57	2020.34	2056.37	2092.17	2022.61	2036.95	2024.81
2024.98	2090.89	2052.99	2020.01	2044.51	2039.65	2030.86	2048.89	2024.97
2022.62	2074.15	2030.28	2020	2034.17	2123.33	2041.75	2052.08	2027.56
2008.63	2066.31	2021.87	2001.08	2028.24	2149.9	2006.52	2038.6	2049.17
2021	2118.63	2024.27	2020.11	2038.58	2122.08	2020.99	2045.87	2020.99
2021.99	2097.92	2016.38	2020.06	2041.7	2157.04	2030.58	2062.98	2042.99
2024.6	2107.75	2028.68	2020	2024.64	2105.47	2022.61	2024.98	2036.02
2021.99	2082.07	2028.4	2020.01	2025.04	2136.72	2033.36	2057.69	2037.54
2020	2080.27	2009.9	2019.78	2036.69	2064.51	2034.41	2037	2022.73
2021.58	2105.97	2054.57	2020.45	2028.77	2084.27	2036.54	2030.51	2020.99
2021	2084.44	2022.47	2020.09	2051.3	2091.33	2023.98	2045.56	2056.99
2021	2104.27	2035.13	2020.01	2036.92	2127.91	2036.54	2028	2028.96
2023.98	2100.26	2038.83	2020	2026.81	2097.14	2036.88	2125.76	2012.93
2021	2088.61	2025.41	2000.02	2039.79	2113.98	2035.27	2025	2053.38
2021.99	2093.94	2026.78	2001	2066.1	2108.63	2022.74	2024.06	2036.75
2001.64	2082.61	2049.94	2020	2044.76	2062.25	2020	2029.95	2031.79
2024.98	2100.03	2021.29	2020	2057.04	2120.97	2021.93	2028.97	2038.23
2021.62	2084.88	2036.27	2020	2046.67	2178.12	2051.7	2025.05	2033.17
2001	2094.24	2026.39	2020.12	2057.31	2149.19	2041.86	2028.96	2028.96
2020.57	2099.13	2023.22	2019.98	2068.35	2082.91	2065.12	2022.07	2029.91
2021.62	2108.04	2027.69	2020	2024.23	2086.35	2033.55	2043.32	2032.93
2022.89	2086.18	2027.9	2020	2046.52	2080.45	2011.53	2030.14	2033.55
2024.98	2100.38	2030.24	2020.09	2123.61	2080.41	2020.99	2020.59	2021.79
2024.38	2105.1	2021.63	2020	2049.09	2119.48	2037.08	2050.4	2159.15

## Sheet: Feuil8
	Best	Mean	StD
MGO	2214.7	2226.69	21.8653
FO	2233.23	2246.53	6.53273
COOT	2208.58	2224.47	4.01543
HGS	2219.43	2222.47	3.46922
AO	2208.16	2227.78	6.11213
HHO	2228.73	2249.43	24.5093
GTO	2206.81	2221.81	3.39022
AVOA	2221.88	2225.57	3.34794
RTH	2211.59	2221.34	2.30847
MGO	FO	COOT	HGS	AO	HHO	GTO	AVOA	RTH
2223.3	2241.08	2225.46	2221.78	2231.83	2235.91	2222.4	2227.47	2221.7
2339.74	2256.66	2224.15	2221.17	2225.85	2231.01	2220.09	2222.78	2220.81
2222.32	2241.83	2224.8	2223.61	2235.16	2236.53	2221.08	2225.35	2220.64
2224.42	2256.14	2219.39	2219.43	2227.05	2229.44	2223.91	2222.96	2222.31
2220.56	2239.07	2223.05	2220.69	2227.04	2268.85	2221.07	2227.58	2223.09
2222.67	2247.91	2231.73	2220.06	2229.82	2272.05	2222.99	2222.6	2220.78
2222.12	2245.31	2224.16	2221.06	2224.01	2298.35	2221.71	2225.24	2223.18
2214.7	2256.22	2208.58	2227.11	2231.8	2236.39	2221.88	2223.79	2220.41
2222.59	2241.99	2225.75	2221.27	2229.78	2271.47	2221.56	2223.97	2222.07
2221.33	2233.23	2223.32	2220.35	2231.41	2234.49	2227.8	2226.24	2222.13
2223.56	2239.98	2227.84	2220.84	2225.94	2289.57	2220.45	2224.15	2220.72
2222.45	2239.89	2223.91	2230.51	2225.94	2234.82	2221.12	2223.82	2221.04
2222.76	2247.62	2229.08	2230.26	2243.04	2291.2	2227.21	2227.69	2220.43
2221.58	2250.8	2222.76	2220.35	2224.89	2236.63	2224.98	2223.32	2220.7
2222.84	2254.94	2224.21	2220.64	2226.58	2250.22	2220.67	2231.43	2220.98
2220.06	2233.45	2221.82	2221	2213.57	2244.78	2222.65	2222.75	2211.59
2224.39	2247.62	2228.05	2220.76	2228.27	2321.57	2223.72	2223.37	2220.9
2222.34	2252.47	2223.37	2221.08	2228.12	2249.85	2221.42	2222.71	2220.84
2223.21	2243.7	2225.51	2222.05	2230.56	2228.73	2222.3	2221.88	2224.15
2221.4	2250.22	2228.2	2220.83	2228.88	2236.53	2224.32	2226.71	2226.47
2222.82	2250.75	2226.63	2220.33	2228.74	2233.03	2220.17	2236.03	2221.99
2220.77	2246	2223.4	2221.27	2227.53	2237.86	2221.11	2227.05	2223.76
2220.31	2252.13	2223.66	2220.67	2230.28	2237.66	2221.83	2225.46	2220.35
2224.87	2250.67	2226.08	2221.27	2233.7	2236.04	2221.41	2225.64	2220.77
2221.6	2250.28	2228.55	2220.59	2233.27	2233.45	2206.81	2226.21	2220.8
2221.99	2249.97	2224.41	2221.42	2208.16	2232.48	2220.84	2228.18	2220.69
2221.34	2244.5	2223.36	2220.35	2228.04	2273.63	2220.57	2222.27	2220.98
2245.79	2239.53	2226.83	2222.02	2222.52	2234.28	2222.65	2224.48	2223.17
2222.2	2252.61	2219.71	2230.25	2224.73	2232.04	2222.46	2222.49	2221.9
2220.74	2239.34	2226.28	2230.94	2226.93	2234.11	2222.97	2233.48	2220.85

## Sheet: Feuil9
	Best	Mean	StD
MGO	2529.28	2529.28	0
FO	2635.33	2680.84	21.6374
COOT	2529.28	2529.29	0.0281135
HGS	2529.28	2531.32	11.1426
AO	2530.96	2587.69	32.5466
HHO	2634.54	2730.09	45.594
GTO	2529.28	2529.44	0.589054
AVOA	2529.28	2534.18	26.826
RTH	2529.28	2529.28	0
MGO	FO	COOT	HGS	AO	HHO	GTO	AVOA	RTH
2529.28	2663.73	2529.28	2529.28	2591.95	2693.02	2529.84	2529.28	2529.28
2529.28	2637.68	2529.29	2529.28	2570.65	2762.35	2529.84	2529.28	2529.28
2529.28	2672.21	2529.28	2529.28	2539.91	2749.61	2529.28	2529.28	2529.28
2529.28	2677.46	2529.29	2529.28	2566.65	2774.9	2529.28	2529.28	2529.28
2529.28	2672.47	2529.29	2529.28	2587.96	2766.24	2529.28	2529.28	2529.28
2529.28	2703.18	2529.29	2590.32	2571.73	2752.53	2529.28	2529.28	2529.28
2529.28	2705.92	2529.28	2529.28	2642.44	2652	2529.28	2529.28	2529.28
2529.28	2697.72	2529.29	2529.28	2574.9	2749.92	2529.28	2529.28	2529.28
2529.28	2686	2529.29	2529.28	2623.78	2707.83	2529.84	2529.28	2529.28
2529.28	2706.95	2529.28	2529.28	2582.68	2754.38	2529.28	2529.28	2529.28
2529.28	2648.8	2529.29	2529.28	2549.46	2747.14	2529.28	2529.28	2529.28
2529.28	2679.89	2529.29	2529.28	2572.9	2764.11	2529.28	2529.28	2529.28
2529.28	2688.85	2529.44	2529.28	2639.67	2760.08	2529.28	2529.28	2529.28
2529.28	2688.06	2529.29	2529.28	2616.99	2786.44	2529.28	2529.28	2529.28
2529.28	2685.53	2529.29	2529.28	2628.75	2737.44	2529.28	2529.29	2529.28
2529.28	2686.22	2529.28	2529.28	2587.75	2653.23	2529.28	2529.28	2529.28
2529.28	2717.63	2529.28	2529.28	2611.43	2642.17	2529.28	2529.28	2529.28
2529.28	2657.89	2529.32	2529.28	2592.41	2745.61	2529.28	2529.28	2529.28
2529.28	2649.46	2529.29	2529.28	2570.5	2734.33	2529.28	2529.28	2529.28
2529.28	2660.5	2529.29	2529.28	2607.72	2813.16	2529.28	2529.28	2529.28
2529.28	2705.86	2529.29	2529.28	2610.8	2741.55	2529.28	2529.28	2529.28
2529.28	2713.69	2529.29	2529.28	2600.78	2673.45	2529.28	2529.28	2529.28
2529.28	2691.76	2529.29	2529.28	2575.05	2708.37	2529.28	2529.28	2529.28
2529.28	2687.18	2529.28	2529.28	2532.11	2634.54	2532.43	2529.28	2529.28
2529.28	2668.42	2529.29	2529.28	2639.39	2683.37	2529.28	2529.28	2529.28
2529.28	2666.07	2529.29	2529.28	2631.26	2726.41	2529.28	2529.28	2529.28
2529.28	2692.03	2529.29	2529.28	2539.24	2757.62	2529.28	2529.28	2529.28
2529.28	2635.33	2529.29	2529.28	2530.96	2703.03	2529.28	2529.28	2529.28
2529.28	2682.52	2529.29	2529.28	2575.05	2783.95	2529.28	2529.28	2529.28
2529.28	2696.17	2529.29	2529.28	2565.74	2743.98	2529.28	2676.22	2529.28

## Sheet: Feuil10
	Best	Mean	StD
MGO	2500.22	2531.19	52.071
FO	2509.88	2528.46	10.3315
COOT	2500.33	2546.63	57.5919
HGS	2500.41	2557.65	61.6396
AO	2500.71	2588.6	54.0241
HHO	2502.28	2812.47	455.778
GTO	2500.31	2527.39	49.5978
AVOA	2500.37	2564.39	65.2036
RTH	2500.1	2547.56	62.7629
MGO	FO	COOT	HGS	AO	HHO	GTO	AVOA	RTH
2500.24	2526.67	2610.8	2501.18	2621.44	2660.82	2500.47	2631.97	2643.14
2500.39	2543.76	2500.5	2535.38	2501.54	3838.4	2500.37	2630.01	2500.7
2500.23	2552.46	2500.33	2500.49	2616.39	2531.02	2500.73	2613.15	2623.01
2500.56	2533.57	2611.17	2500.46	2608.92	2689.62	2500.31	2500.91	2618.37
2500.46	2519.39	2611.07	2618.22	2500.71	2648.38	2500.51	2634.68	2626.74
2629.23	2543.9	2500.64	2523.42	2623.62	2512.35	2500.56	2500.87	2642.7
2500.38	2530.91	2500.56	2500.56	2609.23	3979.41	2500.61	2500.62	2500.5
2620.16	2541.99	2500.57	2500.47	2501.58	2719.25	2623.51	2624.04	2500.87
2500.24	2523.83	2500.49	2500.41	2615.06	2549.03	2610.93	2631.71	2500.86
2500.34	2517.57	2500.46	2500.62	2619.48	2530.53	2500.61	2633.01	2623.66
2606.17	2515.97	2500.46	2637.84	2500.97	2678.57	2614.99	2653.44	2500.79
2500.38	2541.71	2627.81	2500.41	2634.97	2657.79	2500.67	2500.37	2500.4
2617.91	2527.45	2500.79	2612.48	2619.99	2536.3	2500.34	2500.65	2500.75
2500.43	2539.55	2500.62	2621.84	2623.89	2687.46	2501.12	2500.79	2500.9
2500.22	2531.08	2500.47	2627.67	2622.43	2529.91	2500.7	2501.08	2629.17
2500.39	2528.25	2500.45	2500.87	2613.77	2688.28	2620.66	2628.87	2500.8
2500.49	2523.07	2612.61	2631.07	2613.75	2515.22	2500.47	2500.44	2500.8
2500.44	2518.62	2607.33	2638.4	2639.49	2719.5	2500.48	2637.36	2501.16
2618.74	2526.13	2500.51	2500.64	2611.01	2698.27	2611.12	2629.22	2638.79
2500.27	2509.88	2500.48	2614.34	2501.66	3575.39	2500.45	2624.95	2616.04
2500.38	2543.65	2500.49	2500.61	2501.12	3454.86	2500.75	2611.1	2501.19
2610.57	2528.37	2610.86	2500.66	2620.83	2531.17	2606.54	2500.94	2500.54
2500.41	2524.23	2500.42	2649.84	2620.93	2656.7	2500.55	2500.65	2501.11
2500.36	2513.67	2500.38	2615.44	2632.31	2706.08	2500.42	2500.53	2500.49
2613.24	2523.87	2614.93	2634.25	2613.77	2502.28	2500.48	2500.72	2500.97
2500.52	2523.28	2627.22	2620.99	2621.7	2523.82	2500.5	2500.59	2501.25
2500.43	2527.18	2615.4	2526.9	2500.78	2724.27	2621.64	2625.06	2627.74
2500.52	2524.92	2623.37	2612.85	2501.29	2775.72	2500.41	2500.73	2622.54
2611.14	2531.77	2616.97	2500.71	2626.83	4035.03	2500.34	2612.51	2500.1
2500.5	2517.18	2500.71	2500.42	2618.55	2518.71	2500.45	2500.63	2500.68

[truncated: 2 more sheets: Feuil11, Feuil12]
