# Supplementary material for: Red-tailed hawk algorithm for numerical optimization and real-world problems
Source: Sci Rep. 2023 Aug 9;13:12950. doi: 10.1038/s41598-023-38778-3 (PMC10412609; doi:10.1038/s41598-023-38778-3)
Supplement: Supplementary file 5 — Supplementary Information 5. [file 41598_2023_38778_MOESM5_ESM.xls]

## Sheet: Feuil1
	Best	Mean	StD
MGO	300.002	300.082	0.145451
FO	30224.8	59629.6	9986.83
COOT	2435.79	4778.73	1631.82
HGS	477.803	2836.77	2289.21
AO	37670.3	56386.8	13930
HHO	32487.7	56267.3	20389.8
GTO	300.158	307.433	16.5205
AVOA	3008.42	8776.13	4062.34
RTH	300	300	9.54292e-12
MGO	FO	COOT	HGS	AO	HHO	GTO	AVOA	RTH
300.012	58170.7	3085.12	2680.62	42936.4	51866.9	301.836	8531.54	300
300.114	51503.5	2996.31	1530.66	43555.7	42705.1	301.717	7234.66	300
300.026	69628.5	6061.72	1907.79	46517.4	85186.3	305.074	5544.19	300
300.132	58025.1	4443.67	3497.22	38174.1	43292.9	302.858	8814.21	300
300.073	61619.9	2801.65	9323.46	74541.7	47307.5	302.762	7908.64	300
300.074	73021	5907.6	5719.65	55947.7	32487.7	388.998	7064.21	300
300.12	55550.5	5038.01	3256.93	48003.8	35725.4	329.795	5749.06	300
300.02	61410	3178.27	6899.58	70784.4	68047.1	317.964	22309	300
300.004	30224.8	4010.71	4089.32	50926.4	53665.6	302.66	5552.85	300
300.755	56056.2	5405.46	477.803	53391.2	44379.9	307.923	7317.37	300
300.012	67336.3	2435.79	2554.23	81186.2	66782.4	304.301	19068	300
300.007	74661	5039.16	721.828	51711.5	101674	300.902	7074.51	300
300.035	70276.4	6948.5	1379.54	46350.2	72832.6	301.059	10588.8	300
300.037	72153.6	5405.66	3407.66	72600.2	45989.2	306.698	11666.3	300
300.004	50019.8	2682.33	1375.75	61202.4	51940.9	307.793	4174.54	300
300.058	64360.2	5219.18	703.487	95941.7	56166.9	308.734	8681.49	300
300.054	62573.2	7070.06	1566.39	37670.3	42870.2	300.254	12443	300
300.1	73941.1	3932.75	1710.99	50043.8	60884.5	302.061	10455.9	300
300.052	69046.9	5558.3	3824.37	65862	91876.3	305.048	5861.66	300
300.026	61529.2	3047.32	3828.19	44664.3	43715.1	303.85	13093.9	300
300.072	47293.5	4070.93	7950.08	38029.6	89632.3	301.683	3008.42	300
300.019	60394	4146.45	5941.44	63652.1	38371.4	301.373	8553.91	300
300.002	52742.5	3046.15	790.428	57202.8	35803.1	300.693	7067.33	300
300.016	52872.5	5417.18	2014.02	56281.9	33929.5	300.256	9124.73	300
300.002	57102.6	5937.19	1318.74	71733.3	36702	305.979	10107.5	300
300.132	48745.9	4458.71	1792.19	56952.1	68241.5	300.158	6260.46	300
300.063	68291.9	9293.11	1440.25	60947.2	36262.2	303.42	9024.67	300
300.365	45093.3	7825.6	528.742	48241.5	59908.7	300.342	7790.35	300
300.049	57563	4157.2	2130.86	64844.8	49267.9	304.066	3670.76	300
300.012	57681.4	4741.83	741.011	41706.6	100502	302.748	9541.85	300

## Sheet: Feuil2
	Best	Mean	StD
MGO	444.895	454.95	10.311
FO	1504.5	2200.73	435.219
COOT	449.279	465.984	24.2596
HGS	414.997	462.831	30.5128
AO	463.187	513.93	44.7263
HHO	912.116	1750.55	529.309
GTO	414.824	458.459	19.6589
AVOA	428.676	464.592	15.0152
RTH	400	439.809	18.1554
MGO	FO	COOT	HGS	AO	HHO	GTO	AVOA	RTH
468.554	2035.39	494.052	458.034	590.219	1438.71	449.085	464.438	400.014
444.895	2045.01	460.395	474.626	649.477	1943.89	449.133	473.643	449.084
471.355	1816.95	471.184	449.099	589.11	1669.33	471.077	449.096	449.084
474.607	2620.54	449.279	468.559	504.049	1374.6	471.284	473.142	449.084
449.085	2401.73	526.588	479.834	497.983	1075.07	449.086	475.383	449.084
449.085	1508.87	474.721	566.455	465.541	1811.22	475.074	449.09	400.018
449.085	2107.59	473.629	449.106	480.22	2286.62	449.101	428.676	449.084
449.084	1504.5	450.497	484.626	467.042	912.116	449.127	467.124	449.084
469.894	1946.77	449.87	449.087	496.685	1585.12	449.09	449.145	444.895
449.085	1622.29	449.57	444.909	521.239	1863.62	473.398	444.898	449.084
449.085	3008.32	450.375	449.271	479.004	1491.08	444.911	467.778	449.084
449.085	2679.98	559.337	449.112	519.972	2173.01	444.992	473.204	444.895
449.085	1756.78	451.483	468.59	495.149	1267.01	449.089	483.843	449.084
471.685	2114.53	449.876	472.908	496.741	2438.69	449.09	472.702	449.084
449.085	2364.75	471.831	449.105	480.297	1391.32	469.81	472.65	444.895
475.453	2460.27	471.42	444.896	530.143	1494.41	531.265	449.103	449.084
449.084	2262.32	471.241	449.087	491.824	3016.8	449.099	474.543	449.084
449.089	1962.72	449.861	429.049	493.737	1374.59	472.519	471.852	404.03
449.084	1538.61	450.677	449.121	477.008	2914	449.182	473.128	449.084
449.085	3236.37	456.395	449.094	515.988	2310.38	449.087	449.224	449.084
449.085	1942.24	472.506	497.484	584.451	1646.62	449.087	433.627	428.936
449.085	2505.25	451.226	449.112	501.582	1387.04	449.089	476.187	449.084
449.085	1849.46	471.111	458.26	491.437	1109.86	449.139	474.98	444.895
449.085	2344.81	462.362	449.088	520.708	1405.5	479.031	472.76	449.084
471.937	1935.37	449.563	547.631	482.983	1892.09	472.152	460.442	400
469.329	2324.76	460.692	414.997	561.987	1451.71	474.837	445.181	449.084
449.085	2291.2	473.813	467.891	567.77	1315.77	449.087	474.529	449.084
449.085	2497.65	450.919	444.909	463.187	2474.02	472.929	473.453	449.084
449.084	2792.81	450.097	449.173	473.957	2294.79	414.824	473.759	449.084
449.085	2544.11	454.941	471.818	528.42	1707.39	449.099	490.165	400

## Sheet: Feuil3
	Best	Mean	StD
MGO	600.236	605.309	4.18683
FO	662.56	684.737	7.39276
COOT	607.768	629.012	9.32181
HGS	600.143	602.341	4.04854
AO	620.856	639.245	7.35828
HHO	653.721	684.302	12.2206
GTO	606.711	629.318	10.0583
AVOA	623.472	645.338	9.66128
RTH	612.836	634.417	11.9149
MGO	FO	COOT	HGS	AO	HHO	GTO	AVOA	RTH
602.586	669.737	619.464	600.266	639.079	687.336	627.004	631.611	612.836
600.932	687.434	632.644	600.143	620.856	691.157	639.648	671.149	634.683
602.045	682.446	634.505	600.294	648.428	691.845	638.558	646.558	654.632
601.655	677.158	622.006	600.435	635.036	696.73	633.099	649.328	630.675
602.939	687.282	626.168	600.445	650.632	653.721	635.368	647.264	631.207
614.882	679.271	620.653	600.891	641.43	695.283	631.794	649.168	658.872
606.917	683.225	627.684	600.189	652.373	691.617	640.651	641.546	621.916
605.495	676.295	638.69	602.521	636.609	679.06	618.371	651.076	628.436
613.687	695.242	636.51	600.158	637.096	690.346	624.471	655.191	634.776
604.03	683.819	632.386	600.951	637.04	667.565	635.354	636.722	620.371
605.643	683.616	646.492	603.57	628.976	693.076	643.253	653.001	615.904
600.477	679.65	633.649	602.295	637.339	691.357	623.79	647.755	647.383
606.659	687.426	607.768	600.602	629.545	691.232	630.699	623.472	631.662
601.736	691.095	617.716	619.732	652.795	680.558	626.886	646.245	615.629
601.552	689.891	623.751	600.163	640.677	709.586	633.797	635.017	625.57
612.575	686.965	638.527	600.568	638.084	684.387	631.595	635.528	645.931
605.925	687.276	631.294	600.619	639.238	685.246	623.333	636.04	636.575
602.958	692.882	628.382	600.228	639.277	691.315	614.203	648.201	647.088
603.936	682.415	628.889	603.62	640.775	694.605	630.562	635.571	630.348
607.765	690.081	648.737	601.567	638.589	659.944	627.579	645.714	648.972
611.258	686.056	624.456	601.085	638.368	690.768	606.711	645.765	632.524
602.132	686.205	629.845	602.222	642.413	688.623	630.588	640.863	643.26
601.688	676.011	638.368	600.729	641.182	671.914	647.236	643.241	633.409
606.096	662.56	645.244	606.604	647.107	681.362	620.414	651.138	641.93
608.042	690.822	622.875	611.393	636.953	671.46	652.594	666.457	628.792
600.236	691.048	626.318	600.523	640.659	697.061	612.485	642.552	625.449
602.265	681.911	622.553	602.039	624.113	682.428	625.676	638.892	654.971
604.673	697.956	625.653	600.449	648.498	681.39	628.072	649.025	634.838
605.102	688.813	615.848	604.499	638.875	670.602	624.956	654.342	637.785
613.38	687.522	623.284	601.415	635.31	667.5	620.8	641.715	626.08

## Sheet: Feuil4
	Best	Mean	StD
MGO	821.889	850.458	16.1046
FO	968.553	999.818	17.3764
COOT	835.556	865.502	15.2142
HGS	849.582	900.927	29.7887
AO	829.515	871.895	16.9543
HHO	922.311	954.785	20.2765
GTO	853.728	882.847	17.6691
AVOA	845.768	890.057	23.4526
RTH	842.783	875.418	22.2576
MGO	FO	COOT	HGS	AO	HHO	GTO	AVOA	RTH
849.748	973.521	864.472	902.667	885.271	968.583	855.718	907.455	852.733
864.672	978.606	846.287	901.775	874.417	949.176	894.521	885.569	856.713
875.617	996.118	869.858	952.07	853.677	980.425	875.617	883.576	855.718
866.662	990.842	841.935	899.318	869.063	950.381	889.546	859.697	899.495
846.763	993.133	874.407	924.204	893.82	955.938	889.546	879.98	859.697
888.551	988.401	844.046	916.442	891.637	983.848	868.652	862.682	897.506
842.783	1016.34	859.369	899.431	888.263	947.719	855.718	934.318	885.566
831.839	1009.07	852.49	908.268	842.759	931.981	880.591	901.485	892.531
850.743	991.274	880.046	902.486	856.877	960.58	882.581	861.687	909.445
854.723	995.525	864.186	849.582	880.247	956.155	887.556	933.323	873.627
874.622	985.134	863.169	876.334	902.411	953.204	893.526	908.45	902.48
867.657	1038.33	885.465	893.093	882.196	962.482	888.551	910.44	867.657
841.788	996.662	893.676	863.677	854.375	942.971	859.697	926.38	929.344
863.677	1022.74	896.68	869.647	869.884	941.068	902.48	896.51	861.687
850.174	984.002	865.755	884.584	858.888	922.311	875.617	900.49	842.783
829.849	1003.59	859.326	879.886	876.259	986.688	879.596	885.566	850.743
828.854	1011.41	877.809	883.662	880.92	938.42	906.46	873.627	864.672
840.793	987.419	851.097	961.182	866.631	937.399	917.405	884.571	853.728
836.813	1019.5	844.097	903.624	855.336	934.771	853.728	879.596	886.561
849.748	968.553	873.205	861.705	883.842	983.261	876.612	889.546	868.652
821.889	1009.24	868.456	903.903	882.019	992.511	916.409	886.561	882.581
854.723	1011.52	874.569	907.455	875.221	931.608	888.551	881.588	852.733
851.738	1041.05	866.038	866.662	865.784	933.35	854.723	855.718	880.591
861.687	996.736	886.877	942.133	865.237	948.533	907.455	845.768	898.501
865.667	1009.86	854.923	858.91	829.515	939.661	876.612	905.465	869.647
850.743	990.308	868.38	888.583	859.549	1002.99	874.622	875.617	877.607
834.824	1000.38	876.631	918.914	883.812	953.719	877.607	890.541	907.455
822.884	980.257	835.556	954.771	901.285	963.5	865.667	916.41	847.758
848.753	992.015	866.562	903.476	854.185	950.468	898.501	857.707	887.556
844.773	1013	859.692	949.375	873.479	939.859	891.536	921.384	846.763

## Sheet: Feuil5
	Best	Mean	StD
MGO	930.94	1169.31	194.436
FO	3277.01	4948.35	859.562
COOT	992.253	1513.81	376.653
HGS	1238.17	2462.87	636.69
AO	1666.06	2371	375.569
HHO	2849.93	3673.03	471.658
GTO	1249.8	1848.52	343.371
AVOA	1788.12	2378.2	304.611
RTH	1206.33	1874.41	324.049
MGO	FO	COOT	HGS	AO	HHO	GTO	AVOA	RTH
1517.59	4983.83	1688.5	2428.39	2528.92	3918.17	1403.84	2329.68	2434.82
1128.78	6420.39	1440.89	2444.41	2328.31	3471.48	2150.1	2569.06	1955.49
1394.98	5840.61	1766.37	2677.09	2052.7	2849.93	1997.24	2303.31	1708.84
1277.35	3918.85	1908.48	2603.43	2377.69	4227.98	1551.97	2552.13	1596.42
1036.99	4244.66	1589.84	1511.99	2714.67	3464.95	2054.98	1788.12	1858.78
1057.2	4673.92	1210.25	2017.94	2581.81	3829.9	1260.86	2777.63	1952.5
1531.94	4393.66	2039.61	2136.67	2068.06	3774.35	1914.05	2055.98	2146.32
1160.66	6305.07	2134.19	1708.96	2755.15	3554.16	1953.14	2256.51	1625.17
1051.38	4992.63	1419.96	2972.26	2656.59	3651.45	1868.8	2520.92	1929.23
1145.6	6091.6	1803.96	2140.53	1910.65	3059.13	2375.62	2445.29	1854.39
1156.98	5036.45	992.253	2672.74	2875.28	2979.28	1614.03	2644.09	2361.92
1396.79	3659.55	2365.28	2066.9	1666.06	4172.08	2174.41	2485.66	2039.02
1077.53	5755.63	2058.05	3200.9	1920.66	3193.03	2014.79	2444.11	1273.6
1111.4	5107.39	1037.27	1841.63	2095.07	4311.32	1893.66	2135.75	1688.24
1000.59	4834.11	1261.54	1946.51	2210.4	4498.49	2061.79	2890.71	2058.93
1347.56	6050.61	1291.56	2468.67	2675.82	3977.17	1396.24	2706.09	2244.41
941.13	5092.85	1014.01	2349.91	2700.56	3257.69	1249.8	2639.3	2223.68
1204.02	4734.64	1931.65	1842.65	2632.66	3883.83	2306.64	2778	1614.69
1007.31	6594.52	1229.92	1238.17	2824.6	3840.23	2351.65	2392.15	1840.48
1579.03	3277.01	1145.12	2656.06	2022.88	3770.31	1693.13	2112.23	1698.23
1170.18	5395.15	1333.56	2634.63	2622.47	3231.52	2101.96	1870.43	1206.33
934.531	5338.12	1096.92	2017.8	1873.97	2883.68	2142.55	2273.48	2281.96
1089.46	4371.23	1217.11	3900.73	2214.77	3625.22	1815.88	2919.12	1952.66
1563.93	3520.17	1334.6	2663.39	1892.8	4067.02	1753.83	1955.92	1729.92
984.653	4473.52	1595.5	2912.17	2624.16	3523.88	2280.66	1946.44	1207.67
1079.57	4321.1	1809.67	4247.66	2416.47	3339.33	1926.54	2617.98	1695.2
930.94	5127.62	1126.59	2810.08	1671.78	3602.26	1979.86	2142.38	1645.34
1169.63	4106.62	1376.46	2272.1	2783.06	4114.45	1561.88	2453.16	2022.13
1010.33	4628.67	1851.32	3042.53	2506.41	4727.05	1258.83	2072.56	2075.05
1021.27	5160.4	1343.82	2459.25	2925.59	3391.56	1346.77	2267.75	2310.86

## Sheet: Feuil6
	Best	Mean	StD
MGO	1882.54	4612.37	3201.41
FO	9.03651e+07	3.89129e+08	1.90973e+08
COOT	2223.48	5328.58	3227.28
HGS	1947.71	13826.4	9392.51
AO	25861.9	155894	117945
HHO	5.76134e+07	8.67616e+08	8.3842e+08
GTO	1862.02	5794.91	4755.08
AVOA	2022.83	7461.5	5751.65
RTH	1800.3	4610.99	2683.25
MGO	FO	COOT	HGS	AO	HHO	GTO	AVOA	RTH
5555.66	1.29134e+08	2998.65	20378.2	50207.1	3.77705e+08	9553.66	3018.04	5700.96
1933.53	3.2563e+08	3815.08	25127.9	289808	3.52197e+08	8373.67	9022.27	2414.04
5816.01	3.51206e+08	2223.48	20430.6	138414	2.0005e+08	1945.26	2255.41	3232.24
10324.7	4.54473e+08	6965.56	20372.5	231438	1.15987e+09	16101.1	5767.19	8355.07
5267.26	4.72022e+08	3201.66	1947.71	267463	4.2173e+08	5665.11	4273.4	5850.28
8780.25	4.89857e+08	5219.58	2481.77	97837.8	6.15829e+08	18111	9892.74	3924.57
1890.62	6.85676e+08	14427.2	12842.8	48758.5	2.65826e+09	1920.09	2080.73	7566.89
3726.98	5.22295e+08	4098.82	3557.37	48267.3	1.0609e+09	2076.98	20493.1	7255.02
2078.01	5.55198e+08	2937.95	25059.7	35504.1	4.0869e+09	1897.6	13827.8	7513.79
1900.89	2.96903e+08	4652.46	2410.87	66391.1	3.72361e+08	2967.71	8878.05	2528.4
4538.5	4.41648e+08	5797.29	3155.61	192728	5.99598e+08	1984.63	5896.12	3363.07
2685.48	6.37477e+08	5564.2	19775.7	126213	1.3768e+09	2534.93	2497.73	2084.28
2329.73	4.58888e+08	15332.1	20409	86702.8	3.466e+08	15142.4	3476.05	1953.28
1949.88	5.31643e+08	10205	3266.89	99608.5	1.25828e+09	12088.4	6723.38	2727.14
2430.88	9.03651e+07	3324.84	3234.49	96067.3	6.29162e+08	1942.46	2454.71	1800.3
2432.84	3.86984e+08	5773.87	3886.27	256620	7.78785e+08	7152.09	3314.29	3362.35
4152.35	3.61343e+08	4903.03	24986.5	90601.1	1.92553e+09	1862.02	17504.4	5867.93
2785.06	4.67926e+08	8754.35	20404.8	50907.8	1.59237e+09	7092.26	9126.75	6721.41
3817.62	8.60645e+08	4062.92	2176.07	192800	4.28107e+08	3617.75	6798.02	8694.08
2452.26	4.50924e+08	8911.86	4243.35	615844	1.10268e+09	1990.33	7961.16	2264.54
3109.38	3.48668e+08	3949.68	25050.2	177853	8.47657e+08	2882.47	7757.68	2405.37
7474.39	2.58481e+08	3050.88	25015	327510	5.00478e+08	5566.23	2229.11	1913.37
3053.56	1.35987e+08	4388.72	25052.2	122142	2.88536e+08	13204.1	2033.71	2523.28
3474.07	1.83125e+08	4624.42	18096.1	196083	1.09493e+08	5444.73	19719.2	2041.37
12696.1	6.96643e+08	3776.6	7840.49	129514	9.10377e+08	4307.49	3129.69	10647.2
11651.4	3.9288e+08	2642.68	9991.93	152098	5.76134e+07	2597.27	4165.79	4289.07
1882.54	1.90598e+08	2553.89	25069.3	117753	9.25383e+08	2027.2	5384.96	2098.73
2100.83	1.62031e+08	4409.05	16114.3	137858	3.47525e+08	4464.32	2022.83	2374.31
10742.4	1.84995e+08	3631.1	20338.6	207970	4.02391e+08	2376	11554	8556.64
5337.96	1.50222e+08	3660.3	2076.84	25861.9	2.95329e+08	6957.95	20586.6	8300.66

## Sheet: Feuil7
	Best	Mean	StD
MGO	2027.05	2060.66	26.9091
FO	2192.06	2239.15	26.48
COOT	2052.78	2110.37	38.9126
HGS	2023.81	2085.49	52.6687
AO	2070.94	2133.5	72.2879
HHO	2172.7	2239.8	46.4893
GTO	2035.89	2117.42	40.2411
AVOA	2027.46	2156.65	66.1185
RTH	2069.44	2142.5	55.2449
MGO	FO	COOT	HGS	AO	HHO	GTO	AVOA	RTH
2078.8	2202.56	2116.39	2068.12	2130.7	2272.91	2117.75	2197.79	2113.97
2053.97	2252.72	2105.91	2167.88	2112.26	2228.62	2083.37	2229.37	2193.2
2061.18	2223.28	2088.43	2050.49	2093.12	2381.93	2139.24	2104.12	2184.76
2028.34	2192.55	2084.25	2092.16	2135.3	2286.68	2090.7	2260.67	2079.87
2040.38	2209.1	2076.78	2078.02	2132.33	2222.18	2088.28	2150.55	2082.38
2036.02	2234.66	2209.18	2083.01	2089.93	2221.52	2099.75	2142.77	2131.99
2106.16	2236.58	2223.87	2055.75	2122.08	2201.48	2148.51	2145.46	2104.03
2050.32	2257.68	2052.78	2181.33	2070.94	2235.99	2127.95	2161.65	2120.57
2047.16	2234.55	2064.73	2043.15	2490.2	2238.57	2147.09	2075.61	2105.26
2055.82	2284.81	2096.09	2103.35	2141.87	2282.09	2141.24	2139	2096.71
2043.27	2192.06	2107.84	2062.69	2103.36	2280.86	2158.26	2027.46	2100.95
2031.01	2261.76	2109.4	2166.5	2159.21	2184.75	2136.72	2309.84	2069.44
2106.14	2268.1	2121.25	2047.58	2121.39	2245.57	2177.81	2130.86	2239.09
2125.83	2213.63	2149.66	2033.69	2131.57	2172.7	2155.6	2267.33	2121.11
2051.84	2279.79	2123.84	2085.13	2096.78	2190.35	2065.56	2237.85	2170.17
2042.55	2266.56	2126.12	2023.81	2146.37	2248.02	2052.64	2116.12	2266.83
2057.27	2278.45	2066.43	2080.96	2156.23	2207.08	2122.98	2167.23	2138.71
2081.33	2245.01	2124.31	2073.34	2088.91	2276.74	2104.86	2103.17	2125.6
2064.27	2248.62	2120.04	2159.71	2085.7	2285.16	2184.08	2227.07	2088.82
2102.31	2202.52	2105.14	2024.07	2112.62	2211.15	2096.25	2208.09	2147.47
2054.05	2214.01	2127.62	2045.38	2082.47	2225.05	2153.92	2110.47	2207.18
2036.09	2266.08	2074.01	2026.86	2093	2223.33	2035.89	2083.38	2171.85
2046.23	2235.05	2111.56	2177.38	2144.12	2195	2071.31	2127.91	2116.37
2049.23	2231.99	2118.07	2079.16	2152.24	2316.8	2114.31	2115.17	2240.45
2068.11	2250.42	2087.86	2104.6	2144.56	2245.09	2114.04	2227.39	2158.81
2027.05	2229.74	2090.48	2218.89	2114.16	2211.1	2164.88	2097.06	2258.41
2045.1	2261.74	2121.25	2071.95	2136.02	2199.82	2187.09	2138.71	2091.52
2056.81	2236.57	2065.67	2068.47	2166.06	2182.98	2061.44	2068.8	2102.14
2052.45	2208.3	2166.09	2049.81	2099.8	2299.76	2089.7	2151.73	2125.99
2120.61	2255.54	2076.2	2041.37	2151.7	2220.79	2091.37	2176.87	2121.47

## Sheet: Feuil8
	Best	Mean	StD
MGO	2220.77	2224.82	6.695
FO	2286.92	2418.7	70.1412
COOT	2228.55	2267.2	54.0393
HGS	2221.19	2253.21	47.844
AO	2229.98	2247.24	31.6153
HHO	2238.83	2422.95	148.879
GTO	2221.56	2243.35	43.4175
AVOA	2228.03	2238.87	9.44776
RTH	2210.52	2246.5	26.753
MGO	FO	COOT	HGS	AO	HHO	GTO	AVOA	RTH
2221.73	2409.57	2234.92	2222.36	2242.47	2594.45	2364.64	2228.03	2243.63
2239.12	2440.48	2237.01	2339.36	2229.98	2253.15	2224.66	2233.86	2240.78
2222.58	2361	2233.22	2222.26	2233.18	2288.2	2222.28	2244.05	2240.16
2221.87	2381.95	2351.66	2237.98	2251.71	2394.18	2221.68	2230.72	2247.8
2221.08	2486.47	2233.63	2221.81	2234.26	2268.35	2223.92	2255.13	2343.33
2221.84	2352.31	2228.55	2225.77	2233.66	2394.44	2226.94	2249.2	2296.89
2221.76	2500.32	2230.51	2239.72	2233.17	2304.64	2221.9	2241.24	2222.1
2221.07	2406.44	2232.11	2222.07	2235.48	2678.71	2225.37	2247.87	2271.45
2221.67	2378.8	2234.86	2341.69	2252.06	2487.62	2238.4	2232.65	2228.46
2222.73	2341.04	2234.13	2239.81	2241.75	2293.94	2224.72	2250.62	2210.04
2237.73	2571.48	2236.46	2222.1	2239.94	2520.97	2246.34	2228.63	2248.05
2221.86	2357.79	2246.76	2223.53	2255.75	2249.87	2348.46	2235.18	2239.71
2239.25	2476.23	2372.21	2342.82	2359.35	2466.79	2222.49	2229.46	2243.34
2224.88	2455.94	2347.14	2340.06	2242.83	2270.21	2348.62	2256.17	2263.27
2241.23	2397.21	2352.5	2223.71	2361.13	2510.94	2225.13	2231.13	2244.57
2222.59	2328.9	2234.27	2222.15	2238.14	2367.04	2340.89	2228.9	2252.53
2221.11	2507.74	2232.03	2239.3	2233.04	2584.95	2224.03	2232.53	2251.42
2223.77	2353.58	2348.45	2222.03	2233.56	2358.47	2221.56	2239.71	2229.93
2221.2	2390.31	2229.39	2238.39	2253.79	2474.21	2222.47	2231.75	2222.49
2221.84	2523.47	2244.96	2238.39	2242.5	2813.37	2241.21	2251.84	2231.92
2221.03	2334.45	2246.76	2224.39	2234.3	2238.83	2222.39	2232.79	2266.1
2220.99	2390.84	2236.61	2238.32	2255.55	2483.21	2225.1	2248.77	2258.54
2222.49	2555.62	2356.17	2342.5	2233.24	2630.62	2225.92	2233.35	2224.36
2220.92	2481.14	2354.22	2221.98	2232.99	2467	2225.22	2238.93	2219.64
2221.98	2419.19	2251.85	2239.03	2234.92	2564.9	2228.6	2228.06	2241.4
2239.54	2422.91	2229.39	2222.47	2232.4	2374.63	2222.19	2234.53	2210.52
2221.24	2438.56	2229.68	2280.18	2238.78	2241.93	2223.52	2232.17	2253.8
2222.22	2381.6	2229.62	2358.98	2233.65	2504.57	2242.88	2233.2	2273.52
2220.77	2428.68	2232.32	2221.19	2235.8	2246.06	2225.15	2256.36	2223.2
2222.36	2286.92	2354.73	2222.01	2237.74	2362.41	2223.68	2249.29	2252

## Sheet: Feuil9
	Best	Mean	StD
MGO	2480.78	2480.8	0.0134161
FO	2720.71	2913.05	90.5184
COOT	2480.88	2485.67	5.32985
HGS	2480.78	2486.19	5.82831
AO	2494.79	2565.41	43.2432
HHO	2639.3	3000.96	286.987
GTO	2480.78	2480.81	0.0479053
AVOA	2480.78	2483.45	3.43173
RTH	2480.78	2480.78	3.62718e-12
MGO	FO	COOT	HGS	AO	HHO	GTO	AVOA	RTH
2480.79	2909.62	2481.28	2480.78	2671.67	2681.55	2480.9	2481.93	2480.78
2480.79	2960.07	2483.71	2481.08	2579.64	3026.78	2480.9	2482.97	2480.78
2480.78	2826.71	2490.83	2480.86	2494.79	4222.58	2480.89	2489.8	2480.78
2480.8	3018.76	2481.02	2483.02	2596.86	3045.83	2480.89	2481.71	2480.78
2480.81	2872.05	2480.9	2485.86	2526.09	2968.09	2480.78	2482.45	2480.78
2480.79	2739.02	2481.16	2492.97	2587	3119.04	2480.78	2488.45	2480.78
2480.83	3021.01	2482.47	2488.58	2630.05	2775.95	2480.8	2481.69	2480.78
2480.79	2895.23	2484.44	2485.91	2561.8	2956.75	2480.8	2480.98	2480.78
2480.8	2957.18	2485.27	2483.54	2582.34	2907.69	2480.9	2480.78	2480.78
2480.81	2720.71	2481.33	2494.09	2556.7	2639.3	2480.78	2485.63	2480.78
2480.81	2883.39	2484.14	2490.48	2519.65	3366.59	2480.78	2483.82	2480.78
2480.78	3011.6	2499.2	2480.78	2531.14	2904.62	2480.78	2482.84	2480.78
2480.79	2871.01	2487.29	2500.57	2508.83	2941.07	2480.8	2491.52	2480.78
2480.81	2910.04	2481.74	2492.73	2547.91	3008.01	2480.78	2481.24	2480.78
2480.82	2837.32	2488.04	2480.78	2545.6	3128.42	2480.78	2488.7	2480.78
2480.79	2954.86	2499.33	2480.84	2531.15	3012.47	2480.78	2484.8	2480.78
2480.83	2931.71	2484.58	2480.78	2571.43	3057.58	2480.78	2480.87	2480.78
2480.79	2802.95	2496.53	2480.78	2663.25	2986.11	2480.8	2480.79	2480.78
2480.79	2818.37	2485.97	2488.42	2518.17	2746.78	2480.8	2481.75	2480.78
2480.79	3103.49	2492.87	2495.98	2549.88	3351.78	2480.78	2481.13	2480.78
2480.79	2834	2490.12	2493.62	2591.13	2923.03	2480.78	2481.74	2480.78
2480.79	3049.99	2481.54	2480.78	2531.77	3161.58	2480.91	2481.01	2480.78
2480.78	2900.74	2484.59	2480.96	2623.38	2748.28	2480.78	2483.47	2480.78
2480.79	2858.64	2483.24	2483.35	2581.38	2937.15	2480.78	2480.78	2480.78
2480.79	2976.73	2481.47	2480.89	2614.62	2942.33	2480.78	2480.84	2480.78
2480.79	2854.38	2481.05	2490.47	2547.75	2847.15	2480.8	2480.91	2480.78
2480.79	2949.57	2480.88	2481.18	2565.82	2771.52	2480.78	2493.1	2480.78
2480.81	2915.95	2484.18	2490.67	2534.29	2782.39	2480.8	2481.44	2480.78
2480.81	3042.67	2484.05	2482.94	2541.26	3053.01	2480.9	2483.59	2480.78
2480.8	2963.78	2486.73	2491.99	2556.83	3015.34	2480.78	2482.87	2480.78

## Sheet: Feuil10
	Best	Mean	StD
MGO	2500.47	2878.74	639.116
FO	2610.64	2820.89	160.398
COOT	2500.67	3040.52	855.475
HGS	2414.57	2806.02	165.485
AO	2500.67	3065.91	910.325
HHO	5714.27	6675.8	514.28
GTO	2500.75	3726.35	1165.58
AVOA	2500.76	3359.88	767.33
RTH	2500.74	3745.88	726.295
MGO	FO	COOT	HGS	AO	HHO	GTO	AVOA	RTH
2500.68	2762.88	4796.84	2768.22	2685.88	6545.23	2704.2	3925.08	4062.23
4756.15	2635.86	2500.97	2756.64	2501.62	7143.97	2500.75	2501.09	3942.41
2500.75	3004.97	2652.57	2647.16	4309.08	6522.3	4714.6	4765.59	4949.06
2500.55	2788.54	2500.9	2766.41	2500.94	7089.53	2500.77	2501.75	2500.74
2500.47	2894.27	2500.95	2887.26	2697.39	7320.46	2680.58	2501.61	4054.73
2500.79	2742.68	2501.4	2996.6	5078.61	7288.79	5276.05	3582.22	3703.71
2500.69	2685.61	4590.63	2773.89	2501.48	5910.23	4786.88	2829.37	4133.33
2500.8	2844.18	2501.07	2661.17	5131.59	6149.66	5533.03	3544.05	4327.75
3612.28	2610.64	2500.81	2750.55	2500.67	5733.07	4661.9	2676.41	4382.63
2500.62	2835.84	4024.46	2983.16	2501.58	6546.65	2501	3488.78	3569.96
3802.18	2655.5	2500.67	2766.38	4185.42	6631.74	5188.22	3308.58	3605.27
2500.73	3066.4	2501.71	2500.78	3139.47	6722.89	2501.14	2501.6	4732.09
3522.06	2752.47	2501.01	2987.78	2501.4	6398.64	2500.78	3465.01	3968.8
2500.84	2776.15	2657.73	2897.42	2501.64	6224.07	2501.07	3102.12	4118.77
2500.85	2787.51	2659.42	2889.86	2709.41	6453.09	2500.91	2501.56	3520.93
2500.51	2630.69	4514.87	2655.35	2501.92	7549.58	4427.42	2501.27	4067.48
2501.09	2940.18	2500.9	2414.57	2501.11	6674.77	4920.81	4763.89	3681.77
2500.71	2703.78	2684.72	2745.5	2501.72	6181.37	4183.66	3271.3	2501.66
2654.19	2865.91	2501.04	2667.06	4618.95	7190.8	5052.25	3375.75	3474.22
3719.46	2883.18	2501.05	2752.25	2501.61	6937.07	4070.76	2500.76	3577.89
3991.39	2635.64	2500.86	2894.75	2501.3	6869.12	2501.25	3212.44	3950.12
3012.16	3093.22	4437.38	3096.79	2676.11	5714.27	4112.69	3299.7	2500.92
2649.82	2776.95	2646	3104.32	4575.24	6778.94	4640.53	4077.51	2710.98
2500.8	3168.78	2501.38	2744.78	2501	6605.16	4651.13	2501.47	4742.88
2501.06	2635.35	2501.36	2894.19	2744.02	7835.92	2501.02	4366.36	3827.06
2500.71	2921.41	4755.52	2775.69	4609.97	6475.46	2737.89	3865.29	4891.38
2500.72	2661.58	2643.13	2747.87	2501.17	7062.8	2501.25	4444.75	3913.38
4195.19	3094.27	4230.81	2899.06	2501.92	6926.85	4800.95	3442.26	3962
2933.39	3042.24	3904.32	3104.5	2501.29	6028.26	2500.8	2942.9	2500.96
2500.68	2730.04	2501.01	2650.51	2793.81	6763.35	5136.32	5035.93	2501.17

[truncated: 2 more sheets: Feuil11, Feuil12]
