# Supplementary material for: Red-tailed hawk algorithm for numerical optimization and real-world problems
Source: Sci Rep. 2023 Aug 9;13:12950. doi: 10.1038/s41598-023-38778-3 (PMC10412609; doi:10.1038/s41598-023-38778-3)
Supplement: Supplementary file 6 — Supplementary Information 6. [file 41598_2023_38778_MOESM6_ESM.xls]

## Sheet: Feuil14
	Best	Mean	StD
MGO	0.998004	0.998004	2.10246e-16
FO	0.998004	1.33297	0.379237
COOT	0.998004	0.998004	1.9612e-13
HGS	0.998004	1.97452	2.97963
AO	0.998004	2.43276	3.3213
HHO	0.998004	1.52557	1.26228
GTO	0.998004	0.998004	4.12326e-17
AVOA	0.998004	2.99036	3.54344
RTH	0.998004	3.06438	2.89933
MGO	FO	COOT	HGS	AO	HHO	GTO	AVOA	RTH
0.998004	2.00256	0.998004	0.998004	0.998004	0.998004	0.998004	0.998004	5.92885
0.998004	1.14216	0.998004	0.998004	0.998004	0.998015	0.998004	0.998004	10.7632
0.998004	0.998301	0.998004	0.998004	12.6705	0.998004	0.998004	0.998004	0.998004
0.998004	1.45262	0.998004	0.998004	1.99203	0.998004	0.998004	0.998004	0.998004
0.998004	0.998501	0.998004	0.998004	0.998004	0.998004	0.998004	10.7632	3.96825
0.998004	1.08525	0.998004	0.998004	0.998004	0.998004	0.998004	0.998004	0.998004
0.998004	1.0446	0.998004	0.998004	0.998004	0.998004	0.998004	3.96825	2.98211
0.998004	2.14131	0.998004	10.7632	0.998004	0.998004	0.998004	0.998004	0.998004
0.998004	1.03913	0.998004	0.998004	0.998004	5.92885	0.998004	6.90334	0.998004
0.998004	1.99409	0.998004	0.998004	1.99203	0.998014	0.998004	0.998004	1.99203
0.998004	0.998891	0.998004	10.7632	1.99203	0.998005	0.998004	10.7632	0.998004
0.998004	1.00304	0.998004	0.998004	1.99203	1.99294	0.998004	7.87399	0.998004
0.998004	1.82554	0.998004	0.998004	0.998004	0.998004	0.998004	1.99203	3.96825
0.998004	0.999051	0.998004	0.998004	1.99203	1.99204	0.998004	0.998004	0.998004
0.998004	1.75236	0.998004	0.998004	10.7632	0.998013	0.998004	0.998004	1.99203
0.998004	1.15	0.998004	0.998004	1.99203	5.92887	0.998004	0.998004	1.99203
0.998004	1.04162	0.998004	0.998004	0.998004	0.998004	0.998004	10.7632	3.96825
0.998004	1.63195	0.998004	0.998004	0.998004	0.998004	0.998004	0.998004	2.98211
0.998004	0.998004	0.998004	0.998004	0.998004	0.998008	0.998004	0.998004	9.8039
0.998004	1.49233	0.998004	0.998004	12.6705	0.998004	0.998004	0.998004	0.998004
0.998004	1.24816	0.998004	0.998004	0.998004	1.99203	0.998004	10.7632	0.998004
0.998004	1.99269	0.998004	10.7632	0.998004	0.998004	0.998004	0.998004	2.98211
0.998004	1.70455	0.998004	0.998004	0.998004	0.998004	0.998004	0.998004	1.99203
0.998004	1.26958	0.998004	0.998004	0.998004	0.998125	0.998004	0.998004	5.92885
0.998004	1.59025	0.998004	0.998004	2.98211	0.998004	0.998004	0.998004	10.7632
0.998004	0.99831	0.998004	0.998004	0.998004	0.99801	0.998004	1.99203	0.998004
0.998004	1.28225	0.998004	0.998004	0.998004	0.998005	0.998004	0.998004	3.96825
0.998004	0.99949	0.998004	0.998004	0.998004	1.99204	0.998004	3.96825	0.998004
0.998004	1.03282	0.998004	0.998004	0.998004	1.99203	0.998004	0.998004	0.998004
0.998004	1.07983	0.998004	0.998004	2.98211	1.99203	0.998004	0.998004	2.98211

## Sheet: Feuil15
	Best	Mean	StD
MGO	0.000307486	0.000307486	7.52952e-12
FO	0.000716583	0.00116272	0.000273393
COOT	0.000327297	0.000639191	0.000268899
HGS	0.000307493	0.000632275	0.000236376
AO	0.000313158	0.000436553	8.26621e-05
HHO	0.000309656	0.000397364	7.42872e-05
GTO	0.000307486	0.000368532	0.000232317
AVOA	0.000312702	0.000661076	0.000490575
RTH	0.000307486	0.00376185	0.00755798
MGO	FO	COOT	HGS	AO	HHO	GTO	AVOA	RTH
0.000307486	0.000787459	0.000353133	0.000744945	0.00047716	0.000383495	0.000307486	0.0010294	0.000307486
0.000307486	0.00111514	0.00122327	0.000749323	0.000436268	0.000494395	0.000307486	0.000505551	0.000307486
0.000307486	0.00143362	0.000570468	0.000712747	0.000355751	0.000376536	0.000307486	0.000561307	0.00122317
0.000307486	0.00101155	0.000662798	0.000307723	0.000562952	0.000400589	0.000307486	0.00043337	0.000307486
0.000307486	0.000998444	0.000479911	0.000742807	0.000421097	0.000398701	0.000307486	0.00139975	0.0203633
0.000307486	0.00154472	0.000394137	0.000699546	0.000329693	0.000342274	0.000307486	0.000317031	0.0203633
0.000307486	0.00122771	0.000327297	0.000314128	0.000514214	0.000320101	0.000307486	0.000516282	0.0203633
0.000307486	0.00130603	0.000328647	0.000723732	0.000313158	0.000342618	0.00122317	0.000321342	0.000307486
0.000307486	0.00081198	0.000500018	0.000596633	0.000428725	0.000359334	0.000307486	0.000322017	0.000307486
0.000307486	0.00112194	0.00050434	0.000732113	0.000452516	0.00044404	0.000307486	0.000384517	0.000307486
0.000307486	0.00100056	0.000707776	0.000698672	0.000345896	0.000350468	0.000307486	0.00032155	0.000307486
0.000307486	0.0013606	0.00047946	0.000719451	0.00048268	0.000461807	0.000307486	0.000427222	0.000307486
0.000307486	0.00102767	0.000505224	0.000307657	0.000441323	0.000437982	0.000307486	0.00143279	0.000424294
0.000307486	0.000852425	0.000668477	0.000733938	0.000328987	0.000424751	0.000307486	0.000673276	0.0203633
0.000307486	0.00100287	0.00122421	0.000307495	0.00044678	0.000360954	0.000307486	0.000418546	0.000307486
0.000307486	0.00158768	0.000475351	0.000741337	0.000342137	0.000431287	0.000307486	0.00122862	0.000307486
0.000307486	0.00100597	0.00049756	0.00030764	0.000457863	0.000335898	0.000307486	0.000342301	0.000307486
0.000307486	0.0017719	0.00122322	0.000676016	0.000575058	0.000309656	0.000307486	0.000520614	0.000307486
0.000307486	0.00135819	0.0003321	0.000307496	0.000559173	0.000392977	0.000307486	0.0023821	0.00122317
0.000307486	0.0010078	0.000402064	0.000698604	0.000401204	0.000642924	0.000307486	0.000312702	0.000307486
0.000307486	0.000926349	0.000506069	0.000724087	0.00050099	0.00033597	0.000307486	0.000317188	0.000307486
0.000307486	0.000716583	0.00122317	0.00140826	0.0003386	0.000336649	0.000307486	0.000436982	0.000307486
0.000307486	0.00136626	0.000765968	0.000307493	0.000462157	0.000572017	0.000307486	0.00031641	0.000307486
0.000307486	0.00142336	0.000746124	0.000737883	0.000559969	0.000370227	0.000307486	0.00101829	0.000307486
0.000307486	0.00134886	0.000744465	0.000735196	0.000313754	0.000338212	0.000307486	0.00150951	0.000307486
0.000307486	0.0010022	0.000605081	0.000742477	0.000400026	0.000378103	0.000307486	0.000749334	0.000307486
0.000307486	0.00131431	0.00077145	0.000308213	0.000551336	0.000365928	0.00122317	0.000412046	0.000424294
0.000307486	0.00149697	0.000703741	0.000734946	0.000333668	0.000386231	0.000307486	0.000402081	0.000307486
0.000307486	0.00123395	0.000597021	0.000722411	0.000482535	0.000353613	0.000307486	0.000318032	0.00159405
0.000307486	0.000718393	0.000653157	0.000725281	0.000480904	0.000473186	0.000307486	0.000502099	0.0203633

## Sheet: Feuil16
	Best	Mean	StD
MGO	-1.03163	-1.03163	6.25324e-16
FO	-1.03163	-1.03159	3.5391e-05
COOT	-1.03163	-1.03163	3.29189e-09
HGS	-1.03163	-1.03163	6.71219e-16
AO	-1.03162	-1.03149	0.000156955
HHO	-1.03163	-1.03163	3.33373e-06
GTO	-1.03163	-1.03163	6.71219e-16
AVOA	-1.03163	-1.0303	0.00690312
RTH	-1.03163	-1.03163	6.64856e-16
MGO	FO	COOT	HGS	AO	HHO	GTO	AVOA	RTH
-1.03163	-1.03155	-1.03163	-1.03163	-1.03154	-1.03163	-1.03163	-1.03163	-1.03163
-1.03163	-1.03151	-1.03163	-1.03163	-1.03162	-1.03163	-1.03163	-1.03163	-1.03163
-1.03163	-1.03159	-1.03163	-1.03163	-1.03156	-1.03163	-1.03163	-1.03163	-1.03163
-1.03163	-1.03159	-1.03163	-1.03163	-1.0316	-1.03162	-1.03163	-1.03163	-1.03163
-1.03163	-1.03163	-1.03163	-1.03163	-1.03144	-1.03162	-1.03163	-1.03163	-1.03163
-1.03163	-1.03155	-1.03163	-1.03163	-1.03138	-1.03163	-1.03163	-1.03163	-1.03163
-1.03163	-1.03159	-1.03163	-1.03163	-1.03158	-1.03163	-1.03163	-1.03163	-1.03163
-1.03163	-1.03162	-1.03163	-1.03163	-1.03137	-1.03163	-1.03163	-1.03154	-1.03163
-1.03163	-1.03154	-1.03163	-1.03163	-1.03153	-1.03163	-1.03163	-1.03163	-1.03163
-1.03163	-1.0316	-1.03163	-1.03163	-1.03155	-1.03163	-1.03163	-1.03163	-1.03163
-1.03163	-1.03163	-1.03163	-1.03163	-1.03162	-1.03162	-1.03163	-1.03163	-1.03163
-1.03163	-1.03153	-1.03163	-1.03163	-1.03159	-1.03163	-1.03163	-1.03163	-1.03163
-1.03163	-1.03162	-1.03163	-1.03163	-1.03151	-1.03163	-1.03163	-1.03162	-1.03163
-1.03163	-1.03161	-1.03163	-1.03163	-1.03146	-1.03162	-1.03163	-1.03163	-1.03163
-1.03163	-1.03162	-1.03163	-1.03163	-1.0316	-1.03162	-1.03163	-1.03163	-1.03163
-1.03163	-1.03161	-1.03163	-1.03163	-1.03158	-1.03163	-1.03163	-1.03163	-1.03163
-1.03163	-1.03159	-1.03163	-1.03163	-1.0316	-1.03163	-1.03163	-1.03075	-1.03163
-1.03163	-1.03162	-1.03163	-1.03163	-1.03157	-1.03161	-1.03163	-1.03102	-1.03163
-1.03163	-1.03161	-1.03163	-1.03163	-1.03147	-1.03162	-1.03163	-1.03163	-1.03163
-1.03163	-1.03158	-1.03163	-1.03163	-1.03142	-1.03163	-1.03163	-0.993769	-1.03163
-1.03163	-1.0316	-1.03163	-1.03163	-1.03156	-1.03163	-1.03163	-1.03135	-1.03163
-1.03163	-1.03158	-1.03163	-1.03163	-1.0316	-1.03163	-1.03163	-1.03163	-1.03163
-1.03163	-1.03159	-1.03163	-1.03163	-1.03142	-1.03163	-1.03163	-1.03163	-1.03163
-1.03163	-1.03163	-1.03163	-1.03163	-1.03134	-1.03163	-1.03163	-1.03163	-1.03163
-1.03163	-1.03161	-1.03163	-1.03163	-1.0311	-1.03163	-1.03163	-1.03163	-1.03163
-1.03163	-1.03161	-1.03163	-1.03163	-1.03093	-1.03163	-1.03163	-1.03163	-1.03163
-1.03163	-1.03152	-1.03163	-1.03163	-1.03138	-1.03163	-1.03163	-1.03163	-1.03163
-1.03163	-1.03161	-1.03163	-1.03163	-1.03152	-1.03163	-1.03163	-1.03163	-1.03163
-1.03163	-1.03163	-1.03163	-1.03163	-1.03162	-1.03163	-1.03163	-1.03163	-1.03163
-1.03163	-1.03155	-1.03163	-1.03163	-1.03162	-1.03163	-1.03163	-1.03163	-1.03163

## Sheet: Feuil17
	Best	Mean	StD
MGO	0.397887	0.397887	0
FO	0.398112	0.541391	0.725139
COOT	0.397887	0.397887	2.16109e-08
HGS	0.397887	0.397887	0
AO	0.397888	0.397995	0.000154525
HHO	0.397887	0.398289	0.000901452
GTO	0.397887	0.397887	0
AVOA	0.397887	0.397887	1.6167e-09
RTH	0.397887	0.397887	0
MGO	FO	COOT	HGS	AO	HHO	GTO	AVOA	RTH
0.397887	0.403034	0.397887	0.397887	0.398116	0.398673	0.397887	0.397887	0.397887
0.397887	0.398311	0.397887	0.397887	0.398025	0.397963	0.397887	0.397887	0.397887
0.397887	0.3998	0.397887	0.397887	0.397898	0.397941	0.397887	0.397887	0.397887
0.397887	0.400021	0.397887	0.397887	0.397907	0.397893	0.397887	0.397887	0.397887
0.397887	0.429215	0.397887	0.397887	0.397961	0.397902	0.397887	0.397887	0.397887
0.397887	0.411722	0.397887	0.397887	0.397904	0.3979	0.397887	0.397887	0.397887
0.397887	0.400426	0.397887	0.397887	0.397942	0.400395	0.397887	0.397887	0.397887
0.397887	0.399725	0.397887	0.397887	0.397927	0.39797	0.397887	0.397887	0.397887
0.397887	0.418996	0.397887	0.397887	0.397956	0.397907	0.397887	0.397887	0.397887
0.397887	0.40724	0.397887	0.397887	0.397895	0.397888	0.397887	0.397887	0.397887
0.397887	0.403804	0.397887	0.397887	0.398013	0.397888	0.397887	0.397887	0.397887
0.397887	0.400911	0.397887	0.397887	0.398085	0.398091	0.397887	0.397887	0.397887
0.397887	0.408723	0.397887	0.397887	0.398027	0.397895	0.397887	0.397887	0.397887
0.397887	0.43329	0.397887	0.397887	0.397973	0.398066	0.397887	0.397887	0.397887
0.397887	0.409407	0.397887	0.397887	0.398009	0.398316	0.397887	0.397887	0.397887
0.397887	0.399706	0.397887	0.397887	0.397891	0.397959	0.397887	0.397887	0.397887
0.397887	0.436548	0.397887	0.397887	0.39789	0.398689	0.397887	0.397887	0.397887
0.397887	0.405476	0.397887	0.397887	0.397901	0.397984	0.397887	0.397887	0.397887
0.397887	0.402705	0.397887	0.397887	0.397893	0.397971	0.397887	0.397887	0.397887
0.397887	0.398112	0.397887	0.397887	0.397908	0.402144	0.397887	0.397887	0.397887
0.397887	0.44656	0.397887	0.397887	0.397926	0.39914	0.397887	0.397887	0.397887
0.397887	0.40413	0.397887	0.397887	0.398025	0.397888	0.397887	0.397887	0.397887
0.397887	4.38019	0.397887	0.397887	0.398172	0.397895	0.397887	0.397887	0.397887
0.397887	0.411771	0.397887	0.397887	0.398466	0.397967	0.397887	0.397887	0.397887
0.397887	0.413063	0.397887	0.397887	0.397888	0.397905	0.397887	0.397887	0.397887
0.397887	0.415149	0.397887	0.397887	0.398529	0.398819	0.397887	0.397887	0.397887
0.397887	0.403187	0.397887	0.397887	0.397924	0.397887	0.397887	0.397887	0.397887
0.397887	0.39846	0.397887	0.397887	0.397927	0.397888	0.397887	0.397887	0.397887
0.397887	0.399581	0.397887	0.397887	0.397916	0.397938	0.397887	0.397887	0.397887
0.397887	0.402467	0.397887	0.397887	0.397956	0.397913	0.397887	0.397887	0.397887

## Sheet: Feuil18
	Best	Mean	StD
MGO	3	3	1.97401e-15
FO	3.00005	3.0004	0.000426039
COOT	3	3	1.21861e-08
HGS	3	3	3.92382e-15
AO	3.00062	3.02286	0.0226517
HHO	3	3.00002	2.14408e-05
GTO	3	3	8.95802e-16
AVOA	3	12.985	21.9425
RTH	3	3.9	4.9295
MGO	FO	COOT	HGS	AO	HHO	GTO	AVOA	RTH
3	3.00029	3	3	3.01839	3	3	84.6684	3
3	3.0014	3	3	3.00086	3	3	3.05334	3
3	3.00008	3	3	3.06485	3.00003	3	3.00018	3
3	3.00021	3	3	3.02894	3	3	3.31441	3
3	3.00011	3	3	3.0317	3.00002	3	30	3
3	3.00028	3	3	3.01703	3	3	3.00016	3
3	3.00061	3	3	3.01323	3.00002	3	3.00099	3
3	3.00028	3	3	3.03025	3.00005	3	3.0664	3
3	3.00078	3	3	3.06846	3.00004	3	3.08745	3
3	3.00153	3	3	3.02781	3.00002	3	3.00008	3
3	3.00035	3	3	3.00153	3.00003	3	84.4778	3
3	3.00016	3	3	3.06508	3.00007	3	30.0005	3
3	3.00018	3	3	3.00468	3.00002	3	3.01699	3
3	3.0003	3	3	3.08597	3.00001	3	30	3
3	3.00053	3	3	3.00542	3	3	3.00952	3
3	3.00041	3	3	3.03274	3	3	3.11346	3
3	3.00021	3	3	3.04082	3	3	3.03835	3
3	3.00033	3	3	3.02386	3.00001	3	3.16978	3
3	3.00013	3	3	3.00389	3.00002	3	3.00783	3
3	3.00022	3	3	3.00301	3.00001	3	3.03503	3
3	3.00034	3	3	3.00477	3.00003	3	3.00001	3
3	3.00172	3	3	3.02232	3.00001	3	3.01642	3
3	3.00039	3	3	3.00062	3.00002	3	3.00057	3
3	3.0003	3	3	3.03397	3	3	30	3
3	3.00006	3	3	3.00335	3.00004	3	3.00082	3
3	3.00043	3	3	3.00571	3	3	30	30
3	3.00005	3	3	3.01035	3.00001	3	3	3
3	3.00005	3	3	3.00651	3.00009	3	3.02331	3
3	3.00013	3	3	3.01259	3.00005	3	3.06092	3
3	3.00012	3	3	3.01711	3	3	3.38736	3

## Sheet: Feuil19
	Best	Mean	StD
MGO	-3.86278	-3.86278	2.58289e-15
FO	-3.85421	-3.78665	0.262562
COOT	-3.86278	-3.86278	3.19605e-09
HGS	-3.86278	-3.86278	2.71009e-15
AO	-3.86273	-3.85943	0.00284102
HHO	-3.86275	-3.81801	0.069427
GTO	-3.86278	-3.86278	2.68234e-15
AVOA	-3.86278	-3.82511	0.142097
RTH	-3.86278	-3.86278	2.69625e-15
MGO	FO	COOT	HGS	AO	HHO	GTO	AVOA	RTH
-3.86278	-3.82195	-3.86278	-3.86278	-3.85888	-3.86246	-3.86278	-3.85112	-3.86278
-3.86278	-2.4289	-3.86278	-3.86278	-3.86042	-3.85366	-3.86278	-3.85419	-3.86278
-3.86278	-3.82351	-3.86278	-3.86278	-3.86235	-3.77695	-3.86278	-3.86278	-3.86278
-3.86278	-3.81833	-3.86278	-3.86278	-3.86267	-3.86022	-3.86278	-3.85514	-3.86278
-3.86278	-3.84714	-3.86278	-3.86278	-3.85878	-3.82262	-3.86278	-3.85612	-3.86278
-3.86278	-3.85263	-3.86278	-3.86278	-3.85562	-3.83334	-3.86278	-3.08969	-3.86278
-3.86278	-3.85421	-3.86278	-3.86278	-3.85389	-3.85464	-3.86278	-3.85307	-3.86278
-3.86278	-3.84169	-3.86278	-3.86278	-3.86178	-3.8544	-3.86278	-3.85814	-3.86278
-3.86278	-3.84957	-3.86278	-3.86278	-3.86053	-3.86049	-3.86278	-3.82681	-3.86278
-3.86278	-3.84458	-3.86278	-3.86278	-3.85991	-3.60852	-3.86278	-3.84694	-3.86278
-3.86278	-3.84037	-3.86278	-3.86278	-3.86137	-3.73883	-3.86278	-3.85559	-3.86278
-3.86278	-3.84902	-3.86278	-3.86278	-3.86069	-3.86108	-3.86278	-3.86253	-3.86278
-3.86278	-3.84906	-3.86278	-3.86278	-3.86072	-3.77197	-3.86278	-3.86088	-3.86278
-3.86278	-3.84255	-3.86278	-3.86278	-3.85663	-3.73579	-3.86278	-3.86238	-3.86278
-3.86278	-3.84349	-3.86278	-3.86278	-3.85306	-3.85457	-3.86278	-3.8566	-3.86278
-3.86278	-3.84437	-3.86278	-3.86278	-3.8565	-3.86079	-3.86278	-3.86217	-3.86278
-3.86278	-3.8523	-3.86278	-3.86278	-3.86101	-3.85572	-3.86278	-3.86275	-3.86278
-3.86278	-3.85129	-3.86278	-3.86278	-3.85648	-3.85692	-3.86278	-3.86262	-3.86278
-3.86278	-3.83112	-3.86278	-3.86278	-3.86265	-3.85976	-3.86278	-3.85532	-3.86278
-3.86278	-3.84297	-3.86278	-3.86278	-3.86194	-3.85581	-3.86278	-3.85997	-3.86278
-3.86278	-3.85139	-3.86278	-3.86278	-3.8559	-3.7988	-3.86278	-3.8217	-3.86278
-3.86278	-3.84922	-3.86278	-3.86278	-3.86086	-3.82123	-3.86278	-3.86167	-3.86278
-3.86278	-3.83205	-3.86278	-3.86278	-3.86162	-3.81323	-3.86278	-3.84073	-3.86278
-3.86278	-3.85198	-3.86278	-3.86278	-3.86075	-3.81542	-3.86278	-3.8622	-3.86278
-3.86278	-3.84894	-3.86278	-3.86278	-3.86265	-3.81304	-3.86278	-3.86031	-3.86278
-3.86278	-3.53943	-3.86278	-3.86278	-3.86155	-3.59404	-3.86278	-3.70113	-3.86278
-3.86278	-3.84966	-3.86278	-3.86278	-3.85864	-3.86275	-3.86278	-3.86278	-3.86278
-3.86278	-3.85392	-3.86278	-3.86278	-3.85685	-3.86272	-3.86278	-3.86278	-3.86278
-3.86278	-3.84337	-3.86278	-3.86278	-3.85552	-3.85785	-3.86278	-3.86271	-3.86278
-3.86278	-3.85039	-3.86278	-3.86278	-3.86273	-3.86261	-3.86278	-3.8626	-3.86278

## Sheet: Feuil20
	Best	Mean	StD
MGO	-3.322	-3.26651	0.0603283
FO	-3.00938	-2.75103	0.393451
COOT	-3.322	-3.29822	0.0483708
HGS	-3.322	-3.28163	0.0647927
AO	-3.29476	-3.2082	0.0818703
HHO	-3.18655	-2.83049	0.333551
GTO	-3.322	-3.29029	0.0534753
AVOA	-3.32182	-2.88724	0.6177
RTH	-3.322	-3.26255	0.0604628
MGO	FO	COOT	HGS	AO	HHO	GTO	AVOA	RTH
-3.2031	-2.73019	-3.322	-3.322	-3.2821	-2.77373	-3.322	-2.00148	-3.322
-3.2031	-2.92558	-3.32199	-3.322	-3.11743	-2.98742	-3.322	-1.18035	-3.2031
-3.2031	-2.97686	-3.322	-3.322	-3.27993	-3.09411	-3.322	-3.23342	-3.2031
-3.322	-2.8976	-3.322	-3.322	-3.29476	-3.17536	-3.2031	-3.11921	-3.322
-3.2031	-1.70155	-3.32199	-3.2031	-3.2482	-2.55159	-3.2031	-3.30756	-3.2031
-3.322	-2.79839	-3.2031	-3.322	-3.29445	-2.91022	-3.322	-2.30726	-3.322
-3.322	-2.88126	-3.32199	-3.322	-3.29284	-3.07365	-3.322	-3.32182	-3.2031
-3.2031	-2.8297	-3.32199	-3.2031	-3.19315	-2.34247	-3.322	-2.95654	-3.2031
-3.2031	-1.84481	-3.32199	-3.322	-3.2005	-2.85632	-3.322	-3.24495	-3.2031
-3.322	-2.91389	-3.2031	-3.2031	-3.29384	-3.00624	-3.2031	-3.31992	-3.322
-3.2031	-2.82956	-3.32199	-3.322	-3.14676	-3.18655	-3.322	-3.19096	-3.2031
-3.322	-2.92862	-3.2031	-3.322	-3.23909	-2.99691	-3.2031	-3.31377	-3.2031
-3.322	-2.98394	-3.32199	-3.322	-3.28282	-3.03703	-3.322	-3.31679	-3.2031
-3.322	-2.96315	-3.322	-3.322	-3.25035	-2.50548	-3.322	-3.31926	-3.322
-3.322	-2.95203	-3.2031	-3.2031	-3.13579	-2.47316	-3.322	-2.1701	-3.322
-3.2031	-2.14559	-3.32199	-3.2031	-2.92151	-2.78218	-3.322	-2.92639	-3.2031
-3.322	-2.95474	-3.32199	-3.322	-3.17754	-3.17798	-3.2031	-1.62124	-3.322
-3.2031	-2.99847	-3.32199	-3.1327	-3.19201	-3.07095	-3.322	-3.32086	-3.322
-3.322	-2.96747	-3.322	-3.322	-3.12432	-3.14247	-3.2031	-3.32068	-3.2031
-3.322	-2.69254	-3.32199	-3.2031	-3.26476	-1.57161	-3.322	-3.28764	-3.322
-3.322	-3.00938	-3.322	-3.322	-3.18146	-2.49481	-3.322	-2.91707	-3.2031
-3.2031	-2.9427	-3.2031	-3.322	-3.20777	-2.94221	-3.322	-3.32182	-3.322
-3.2031	-2.88372	-3.322	-3.322	-3.15209	-2.96652	-3.322	-3.30499	-3.322
-3.322	-2.94097	-3.32199	-3.322	-3.2918	-2.72134	-3.322	-3.26924	-3.2031
-3.322	-1.53359	-3.2031	-3.1327	-3.12511	-2.82695	-3.2031	-2.0624	-3.2031
-3.322	-2.79548	-3.32199	-3.2031	-3.13878	-3.02157	-3.322	-2.77642	-3.322
-3.2031	-2.92775	-3.322	-3.322	-3.26578	-2.83962	-3.322	-3.27369	-3.322
-3.2031	-2.80433	-3.32199	-3.322	-3.18413	-3.03909	-3.2031	-1.7323	-3.2031
-3.2031	-2.91385	-3.322	-3.322	-3.18083	-2.77044	-3.322	-3.31695	-3.322
-3.322	-2.86325	-3.32199	-3.322	-3.28603	-2.5767	-3.322	-2.86216	-3.322

## Sheet: Feuil21
	Best	Mean	StD
MGO	-10.1532	-10.1532	6.0194e-15
FO	-5.68585	-3.22094	1.27798
COOT	-10.1532	-9.15714	2.58283
HGS	-10.1532	-9.98327	0.930764
AO	-10.1532	-10.1491	0.00477515
HHO	-5.05513	-5.04526	0.0172844
GTO	-10.1532	-10.1532	6.67918e-15
AVOA	-10.1532	-10.1527	0.000555192
RTH	-10.1532	-7.18351	2.67719
MGO	FO	COOT	HGS	AO	HHO	GTO	AVOA	RTH
-10.1532	-3.65629	-10.1529	-10.1532	-10.1375	-5.03618	-10.1532	-10.153	-10.1532
-10.1532	-0.880637	-10.1532	-10.1532	-10.15	-5.05122	-10.1532	-10.1521	-10.1532
-10.1532	-2.87746	-2.68286	-10.1532	-10.1527	-5.05156	-10.1532	-10.1531	-5.0552
-10.1532	-2.71752	-10.1532	-10.1532	-10.1498	-5.04058	-10.1532	-10.1532	-2.63047
-10.1532	-3.08147	-10.1532	-10.1532	-10.1507	-5.05509	-10.1532	-10.1532	-10.1532
-10.1532	-4.66492	-10.1532	-10.1532	-10.152	-4.99775	-10.1532	-10.1528	-5.0552
-10.1532	-1.88198	-10.1532	-10.1532	-10.1381	-5.04759	-10.1532	-10.1531	-5.0552
-10.1532	-3.49287	-10.1532	-10.1532	-10.1511	-5.05513	-10.1532	-10.1513	-10.1532
-10.1532	-3.74347	-2.68286	-10.1532	-10.1517	-5.05322	-10.1532	-10.1521	-5.0552
-10.1532	-2.788	-10.1532	-10.1532	-10.1522	-5.05415	-10.1532	-10.1518	-5.0552
-10.1532	-2.27921	-10.1532	-10.1532	-10.15	-4.9751	-10.1532	-10.1527	-5.0552
-10.1532	-3.6208	-2.68286	-10.1532	-10.1532	-5.05164	-10.1532	-10.1528	-5.0552
-10.1532	-3.24076	-10.1532	-10.1532	-10.1531	-5.05444	-10.1532	-10.1532	-10.1532
-10.1532	-5.54926	-10.1532	-5.0552	-10.1528	-5.05141	-10.1532	-10.1528	-10.1532
-10.1532	-3.85589	-10.1532	-10.1532	-10.1426	-5.05197	-10.1532	-10.1532	-10.1532
-10.1532	-2.44454	-10.1532	-10.1532	-10.1513	-5.05285	-10.1532	-10.1526	-5.0552
-10.1532	-5.03248	-10.1532	-10.1532	-10.1498	-5.04703	-10.1532	-10.153	-10.1532
-10.1532	-4.15804	-10.1532	-10.1532	-10.1432	-5.05203	-10.1532	-10.1531	-10.1532
-10.1532	-1.33127	-10.1532	-10.1532	-10.1527	-5.03866	-10.1532	-10.1526	-5.0552
-10.1532	-4.35584	-10.1532	-10.1532	-10.1532	-5.05171	-10.1532	-10.1529	-5.0552
-10.1532	-0.879745	-10.1532	-10.1532	-10.1501	-5.0542	-10.1532	-10.1523	-5.0552
-10.1532	-3.56421	-10.1532	-10.1532	-10.1532	-5.05435	-10.1532	-10.1524	-10.1532
-10.1532	-1.67262	-10.1532	-10.1532	-10.1393	-5.05274	-10.1532	-10.1532	-5.0552
-10.1532	-2.4359	-10.1532	-10.1532	-10.1416	-5.04932	-10.1532	-10.1526	-5.0552
-10.1532	-2.32327	-10.1532	-10.1532	-10.1466	-5.04263	-10.1532	-10.153	-5.0552
-10.1532	-3.79677	-10.1532	-10.1532	-10.1531	-5.05446	-10.1532	-10.1531	-5.0552
-10.1532	-3.21099	-2.68286	-10.1532	-10.1489	-5.04647	-10.1532	-10.1531	-10.1532
-10.1532	-5.68585	-10.1532	-10.1532	-10.151	-5.04699	-10.1532	-10.1511	-10.1532
-10.1532	-5.13672	-10.1532	-10.1532	-10.15	-5.03301	-10.1532	-10.1531	-5.0552
-10.1532	-2.26953	-10.1532	-10.1532	-10.1501	-5.05435	-10.1532	-10.1526	-10.1532

## Sheet: Feuil22
	Best	Mean	StD
MGO	-10.4029	-10.4029	6.59722e-16
FO	-6.30598	-2.91744	1.20126
COOT	-10.4029	-9.54126	2.27758
HGS	-10.4029	-10.4029	7.33895e-15
AO	-10.4028	-10.399	0.0106627
HHO	-5.0876	-5.06793	0.0526085
GTO	-10.4029	-10.4029	9.32988e-16
AVOA	-10.4029	-10.2235	0.970047
RTH	-10.4029	-6.07267	2.7899
MGO	FO	COOT	HGS	AO	HHO	GTO	AVOA	RTH
-10.4029	-2.74041	-10.4029	-10.4029	-10.3457	-4.80418	-10.4029	-10.3997	-10.4029
-10.4029	-2.54038	-10.4029	-10.4029	-10.4028	-5.07153	-10.4029	-10.4028	-5.08767
-10.4029	-2.39272	-10.4029	-10.4029	-10.4021	-5.08397	-10.4029	-10.4028	-5.08767
-10.4029	-1.35794	-10.4029	-10.4029	-10.4026	-5.08572	-10.4029	-10.4026	-10.4029
-10.4029	-3.40374	-10.4029	-10.4029	-10.3998	-5.07983	-10.4029	-10.4013	-5.08767
-10.4029	-4.69625	-10.4029	-10.4029	-10.4028	-5.06377	-10.4029	-10.4029	-5.08767
-10.4029	-2.96074	-10.4029	-10.4029	-10.4028	-5.06848	-10.4029	-10.402	-2.7659
-10.4029	-3.1023	-10.4029	-10.4029	-10.4017	-5.08141	-10.4029	-10.4029	-10.4029
-10.4029	-1.53934	-10.4029	-10.4029	-10.4026	-5.08484	-10.4029	-10.4028	-5.08767
-10.4029	-0.933618	-10.4029	-10.4029	-10.4027	-5.08605	-10.4029	-10.3897	-5.08767
-10.4029	-2.65072	-10.4029	-10.4029	-10.4027	-5.08506	-10.4029	-10.4028	-2.7659
-10.4029	-2.41445	-2.75193	-10.4029	-10.4	-5.07921	-10.4029	-10.4029	-5.08767
-10.4029	-2.98533	-10.4029	-10.4029	-10.4025	-5.06012	-10.4029	-10.3686	-5.08767
-10.4029	-2.86083	-10.4029	-10.4029	-10.4028	-5.08606	-10.4029	-10.4024	-2.7659
-10.4029	-2.61534	-10.4029	-10.4029	-10.4026	-5.0593	-10.4029	-10.4023	-5.08767
-10.4029	-2.44917	-10.4029	-10.4029	-10.4028	-5.07326	-10.4029	-10.4028	-10.4029
-10.4029	-3.83421	-10.4029	-10.4029	-10.4024	-5.0853	-10.4029	-10.4029	-2.7659
-10.4029	-1.61651	-10.4029	-10.4029	-10.4009	-5.08523	-10.4029	-10.4025	-5.08767
-10.4029	-5.61814	-10.4029	-10.4029	-10.3957	-5.07792	-10.4029	-10.4014	-10.4029
-10.4029	-2.63175	-10.4029	-10.4029	-10.4017	-5.08697	-10.4029	-10.4025	-3.7243
-10.4029	-0.910076	-10.4029	-10.4029	-10.3851	-5.08194	-10.4029	-10.4028	-2.7659
-10.4029	-4.09914	-5.12882	-10.4029	-10.3966	-5.08623	-10.4029	-10.4026	-5.08767
-10.4029	-3.68968	-2.75193	-10.4029	-10.4028	-5.08513	-10.4029	-10.3977	-5.08767
-10.4029	-6.30598	-10.4029	-10.4029	-10.4013	-4.99879	-10.4029	-10.4028	-10.4029
-10.4029	-3.33169	-10.4029	-10.4029	-10.4021	-5.0876	-10.4029	-10.4027	-5.08767
-10.4029	-2.02321	-10.4029	-10.4029	-10.3988	-5.08641	-10.4029	-10.4024	-5.08767
-10.4029	-3.2355	-10.4029	-10.4029	-10.3977	-5.08049	-10.4029	-10.4017	-5.08767
-10.4029	-2.60195	-10.4029	-10.4029	-10.401	-5.08604	-10.4029	-10.4029	-10.4029
-10.4029	-2.51291	-10.4029	-10.4029	-10.4009	-5.07033	-10.4029	-10.4029	-10.4029
-10.4029	-3.46923	-5.12882	-10.4029	-10.4027	-5.08667	-10.4029	-5.08761	-5.08767

## Sheet: Feuil23
	-10.5364	-10.5364	1.31944e-15
	-4.05521	-2.83765	0.606782
	-10.5364	-10.5364	7.70834e-06
	-10.5364	-10.3561	0.987344
	-10.5363	-10.5327	0.00851054
	-5.12848	-5.119	0.0115925
	-10.5364	-10.5364	9.32988e-16
	-10.5364	-10.2355	1.16615
	-10.5364	-6.2097	2.80517
-10.5364	-4.05521	-10.5364	-10.5364	-10.5352	-5.11114	-10.5364	-10.5362	-5.12848
-10.5364	-3.07967	-10.5364	-10.5364	-10.5359	-5.12672	-10.5364	-10.5364	-5.12848
-10.5364	-3.62225	-10.5364	-10.5364	-10.5355	-5.07195	-10.5364	-10.5363	-5.12848
-10.5364	-2.39414	-10.5364	-10.5364	-10.5251	-5.12848	-10.5364	-10.5363	-5.12848
-10.5364	-2.71561	-10.5364	-10.5357	-10.5352	-5.12305	-10.5364	-10.5347	-10.5364
-10.5364	-2.96871	-10.5364	-10.5364	-10.5315	-5.11467	-10.5364	-6.94363	-10.5364
-10.5364	-2.04291	-10.5364	-10.5364	-10.5362	-5.12164	-10.5364	-10.536	-10.5364
-10.5364	-1.77519	-10.5364	-10.5364	-10.5362	-5.12785	-10.5364	-10.5364	-5.12848
-10.5364	-2.91949	-10.5364	-10.5364	-10.5343	-5.10895	-10.5364	-10.5324	-5.12848
-10.5364	-2.68815	-10.5364	-10.5364	-10.536	-5.11365	-10.5364	-10.5359	-5.12848
-10.5364	-3.9779	-10.5364	-10.5364	-10.5298	-5.12359	-10.5364	-10.5361	-10.5364
-10.5364	-2.79533	-10.5364	-10.5364	-10.5347	-5.12842	-10.5364	-10.5362	-5.12848
-10.5364	-3.70958	-10.5364	-10.5364	-10.5354	-5.12247	-10.5364	-10.5356	-5.12848
-10.5364	-2.46453	-10.5364	-10.5364	-10.536	-5.11107	-10.5364	-10.5331	-10.5364
-10.5364	-1.80966	-10.5364	-10.5364	-10.5363	-5.11973	-10.5364	-10.5359	-10.5364
-10.5364	-3.25637	-10.5364	-10.5364	-10.535	-5.12136	-10.5364	-10.536	-2.42173
-10.5364	-2.77301	-10.5364	-10.5364	-10.5343	-5.1244	-10.5364	-10.5354	-5.12848
-10.5364	-2.81056	-10.5364	-10.5364	-10.5362	-5.11989	-10.5364	-10.536	-5.12848
-10.5364	-2.79223	-10.5364	-5.12848	-10.5354	-5.10151	-10.5364	-10.5299	-5.12848
-10.5364	-2.92625	-10.5364	-10.5364	-10.5358	-5.12681	-10.5364	-10.5354	-2.42173
-10.5364	-3.09956	-10.5364	-10.5364	-10.4905	-5.11403	-10.5364	-10.5361	-5.12848
-10.5364	-3.61107	-10.5364	-10.5364	-10.5363	-5.12031	-10.5364	-10.5364	-10.5364
-10.5364	-3.16783	-10.5364	-10.5364	-10.5346	-5.12647	-10.5364	-10.5362	-5.12848
-10.5364	-2.33118	-10.5364	-10.5364	-10.5337	-5.10462	-10.5364	-10.5345	-5.12848
-10.5364	-2.37947	-10.5364	-10.5364	-10.5361	-5.12848	-10.5364	-5.12843	-5.12848
-10.5364	-3.32401	-10.5364	-10.5364	-10.533	-5.12145	-10.5364	-10.5346	-10.5364
-10.5364	-2.74174	-10.5364	-10.5364	-10.5363	-5.12836	-10.5364	-10.536	-2.42173
-10.5364	-1.62562	-10.5364	-10.5364	-10.5293	-5.12614	-10.5364	-10.536	-5.12848
-10.5364	-2.54704	-10.5364	-10.5364	-10.5354	-5.12731	-10.5364	-10.536	-2.42173
-10.5364	-2.72517	-10.5364	-10.5364	-10.5258	-5.12545	-10.5364	-10.5359	-5.12848
