# Supplementary material for: Red-tailed hawk algorithm for numerical optimization and real-world problems
Source: Sci Rep. 2023 Aug 9;13:12950. doi: 10.1038/s41598-023-38778-3 (PMC10412609; doi:10.1038/s41598-023-38778-3)
Supplement: Supplementary file 7 — Supplementary Information 7. [file 41598_2023_38778_MOESM7_ESM.xls]

## Sheet: Feuil8
	Best	Mean	StD
MGO	-4189.83	-4189.83	2.14961e-12
FO	-2703.44	-2255.04	192.927
COOT	-3594.96	-3059.81	262.38
HGS	-4189.83	-4174.04	86.4951
AO	-4189.67	-3878.3	645.704
HHO	-4189.83	-4097.28	351.648
GTO	-4189.83	-4189.83	3.72705e-12
AVOA	-4189.83	-4064.56	265.981
RTH	-3833	-3003.13	268.727
MGO	FO	COOT	HGS	AO	HHO	GTO	AVOA	RTH
-4189.83	-2086.63	-3367.69	-4189.83	-4189.43	-4188.28	-4189.83	-4189.83	-2763.98
-4189.83	-1934.09	-2963.37	-4189.83	-4189.6	-4189.75	-4189.83	-3834.51	-2941.66
-4189.83	-2703.44	-3196.51	-4189.83	-4189.52	-4189.83	-4189.83	-4189.83	-3025.16
-4189.83	-2214.54	-3107.22	-4189.83	-4189.36	-4175.75	-4189.83	-4189.83	-2688.07
-4189.83	-2104.55	-2780.89	-4189.83	-4189.65	-4187.18	-4189.83	-3476.16	-2827.76
-4189.83	-2458.87	-3363.11	-4189.83	-4189.58	-2590.77	-4189.83	-4189.83	-2445.14
-4189.83	-2058.4	-3191.88	-4189.83	-2580.64	-4189.63	-4189.83	-4189.83	-3341
-4189.83	-1981.87	-3163.85	-4189.83	-4189.49	-4188.99	-4189.83	-4189.83	-3022.15
-4189.83	-2138.19	-3116.89	-4189.83	-4189.49	-3055.94	-4189.83	-3377.46	-3180.06
-4189.83	-2116.35	-2941.1	-4189.83	-3129.54	-4189.58	-4189.83	-4189.83	-2964.44
-4189.83	-2686.04	-2665.62	-4189.83	-4189.54	-4185.46	-4189.83	-4189.83	-3061.62
-4189.83	-2159.35	-2989.07	-4189.83	-4188.31	-4189.77	-4189.83	-4189.83	-2665.28
-4189.83	-2118.91	-2944.19	-4189.83	-4189.59	-4189.82	-4189.83	-3834.51	-2961.31
-4189.83	-2226.59	-2936.1	-4189.83	-4189.63	-4189.81	-4189.83	-4189.83	-3022.15
-4189.83	-2440.46	-3037.9	-4189.83	-4189.53	-4189.78	-4189.83	-4189.83	-2747.26
-4189.83	-2176.2	-3594.96	-4189.83	-2296.37	-4187.21	-4189.83	-3262.06	-3419.48
-4189.83	-2121.24	-3590.23	-4189.83	-2325.59	-4189.07	-4189.83	-4189.83	-2880.94
-4189.83	-2036.5	-2743.97	-4189.83	-4188.23	-4189.79	-4189.83	-4189.83	-2902.19
-4189.83	-2422.7	-3039.14	-4189.83	-4189.47	-4188.88	-4189.83	-4189.83	-3139.07
-4189.83	-2389.62	-3160.44	-4189.83	-4189.56	-4187.5	-4189.83	-4189.83	-3122.33
-4189.83	-2427.13	-3432.29	-4189.83	-4189.37	-4188.6	-4189.83	-4189.83	-2782.24
-4189.83	-2532.16	-2806.1	-4189.83	-4189.33	-4184.76	-4189.83	-4189.83	-3239.26
-4189.83	-2247.11	-3352.22	-4189.83	-2787.21	-4189.57	-4189.83	-4189.83	-2984.17
-4189.83	-2199.02	-2941.86	-4189.83	-4188.05	-4189.79	-4189.83	-4189.83	-2628.86
-4189.83	-2267.81	-2820.95	-3716.08	-4189.36	-4189.72	-4189.83	-4189.83	-3081.36
-4189.83	-2410.1	-3311.01	-4189.83	-4189.17	-4187.61	-4189.83	-4189.83	-3117.82
-4189.83	-2124.38	-2842.05	-4189.83	-4189.37	-4189.83	-4189.83	-4071.39	-3240.81
-4189.83	-2365.33	-2903.55	-4189.83	-2686.14	-4187.95	-4189.83	-3714.56	-2941.66
-4189.83	-2302.58	-2526.18	-4189.83	-4189.67	-4189.64	-4189.83	-4189.83	-3833
-4189.83	-2201.16	-2964.09	-4189.83	-4189.06	-4188.29	-4189.83	-4189.83	-3123.83

## Sheet: Feuil9
	Best	Mean	StD
MGO	-20.6386	-0.687954	3.76808
FO	-74.4067	-59.9501	6.63184
COOT	-88.0074	-81.6591	4.23412
HGS	-90	-90	0
AO	-90	-90	0
HHO	-90	-90	1.83475e-08
GTO	-90	-90	0
AVOA	-90	-90	0
RTH	-90	-90	0
MGO	FO	COOT	HGS	AO	HHO	GTO	AVOA	RTH
0	-59.5599	-79.9447	-90	-90	-90	-90	-90	-90
0	-56.6286	-80.0002	-90	-90	-90	-90	-90	-90
0	-68.6686	-84.007	-90	-90	-90	-90	-90	-90
0	-60.5645	-85.0105	-90	-90	-90	-90	-90	-90
0	-63.571	-83.9286	-90	-90	-90	-90	-90	-90
0	-58.0721	-76.036	-90	-90	-90	-90	-90	-90
0	-64.1864	-75.9299	-90	-90	-90	-90	-90	-90
0	-54.8484	-85.2429	-90	-90	-90	-90	-90	-90
0	-65.1245	-81.9796	-90	-90	-90	-90	-90	-90
-20.6386	-49.3616	-75.9386	-90	-90	-90	-90	-90	-90
0	-58.4589	-81.0163	-90	-90	-90	-90	-90	-90
0	-72.8671	-85.984	-90	-90	-90	-90	-90	-90
0	-59.2473	-84.7918	-90	-90	-90	-90	-90	-90
0	-57.0694	-81.9995	-90	-90	-90	-90	-90	-90
0	-63.4082	-81.8225	-90	-90	-90	-90	-90	-90
0	-43.727	-84.029	-90	-90	-90	-90	-90	-90
0	-61.6581	-86.9431	-90	-90	-90	-90	-90	-90
0	-63.9755	-84.9409	-90	-90	-90	-90	-90	-90
0	-55.9705	-84.026	-90	-90	-90	-90	-90	-90
0	-60.0321	-70.0272	-90	-90	-90	-90	-90	-90
0	-55.8699	-83.8998	-90	-90	-90	-90	-90	-90
0	-59.0487	-78.5266	-90	-90	-90	-90	-90	-90
0	-59.4727	-78.8845	-90	-90	-90	-90	-90	-90
0	-48.9559	-80.9102	-90	-90	-90	-90	-90	-90
0	-57.1249	-86.0004	-90	-90	-90	-90	-90	-90
0	-54.1582	-82.9617	-90	-90	-90	-90	-90	-90
0	-70.3247	-80.0031	-90	-90	-90	-90	-90	-90
0	-61.8379	-88.0074	-90	-90	-90	-90	-90	-90
0	-60.305	-72.9607	-90	-90	-90	-90	-90	-90
0	-74.4067	-84.0217	-90	-90	-90	-90	-90	-90

## Sheet: Feuil10
	Best	Mean	StD
MGO	-347.921	-69.8768	88.9431
FO	-22003.7	-22003.7	7.40034e-12
COOT	-22023.7	-22004.4	3.64887
HGS	-22023.7	-22023.7	1.64121e-10
AO	-22023.7	-22021.6	4.57593
HHO	-22023.7	-22007.3	7.07533
GTO	-22023.7	-22006	4.73312
AVOA	-22023.7	-22022.5	4.87652
RTH	-22023.7	-22013.1	10.1457
MGO	FO	COOT	HGS	AO	HHO	GTO	AVOA	RTH
-41.1828	-22003.7	-22003.7	-22023.7	-22023.7	-22023.7	-22003.8	-22023.7	-22003.7
-122.222	-22003.7	-22004.5	-22023.7	-22023.7	-22003.7	-22003.7	-22023.7	-22003.7
-43.8411	-22003.7	-22003.7	-22023.7	-22023.7	-22014	-22003.7	-22023.7	-22023.7
-81.1866	-22003.7	-22003.7	-22023.7	-22023.7	-22003.7	-22009.4	-22023.7	-22003.7
-22.2794	-22003.7	-22003.7	-22023.7	-22023.7	-22003.7	-22014.4	-22023.7	-22023.7
-31.7731	-22003.7	-22003.7	-22023.7	-22023.7	-22003.7	-22003.7	-22023.7	-22023.7
-43.2511	-22003.7	-22003.7	-22023.7	-22023.7	-22003.7	-22003.8	-22023.7	-22003.7
-4.10467	-22003.7	-22003.7	-22023.7	-22014.4	-22003.7	-22003.7	-22023.7	-22023.7
-59.4296	-22003.7	-22003.7	-22023.7	-22013.8	-22003.7	-22003.7	-22023.7	-22023.7
-14.2444	-22003.7	-22003.7	-22023.7	-22023.1	-22003.7	-22003.7	-22003.7	-22003.7
8.88178e-16	-22003.7	-22003.7	-22023.7	-22023.7	-22003.7	-22003.7	-22023.7	-22003.7
8.88178e-16	-22003.7	-22003.8	-22023.7	-22023.7	-22003.7	-22007.1	-22023.7	-22023.7
-139.96	-22003.7	-22003.7	-22023.7	-22022.3	-22003.7	-22009.2	-22023.7	-22003.7
8.88178e-16	-22003.7	-22003.7	-22023.7	-22023.7	-22003.7	-22005.1	-22023.7	-22003.7
-347.921	-22003.7	-22023.7	-22023.7	-22023.7	-22003.7	-22003.7	-22023.7	-22023.7
8.88178e-16	-22003.7	-22003.7	-22023.7	-22023.7	-22003.7	-22003.7	-22005.3	-22003.7
-55.4894	-22003.7	-22003.7	-22023.7	-22023.4	-22003.7	-22003.8	-22023.7	-22003.7
-85.4374	-22003.7	-22003.7	-22023.7	-22003.7	-22003.7	-22004.3	-22023.7	-22003.7
8.88178e-16	-22003.7	-22003.7	-22023.7	-22023.7	-22003.7	-22003.7	-22023.7	-22023.7
-19.8346	-22003.7	-22003.7	-22023.7	-22023.7	-22003.7	-22003.9	-22023.7	-22023.7
-5.42137	-22003.7	-22003.7	-22023.7	-22020.1	-22014	-22003.7	-22023.7	-22023.7
-36.5378	-22003.7	-22003.7	-22023.7	-22023.2	-22023.7	-22003.7	-22023.7	-22003.7
-123.625	-22003.7	-22003.7	-22023.7	-22023.7	-22009.3	-22003.7	-22023.7	-22003.7
-163.955	-22003.7	-22003.7	-22023.7	-22023.7	-22003.7	-22023.7	-22023.7	-22023.7
-22.8105	-22003.7	-22003.7	-22023.7	-22016.6	-22023.5	-22003.7	-22023.7	-22003.7
-11.5368	-22003.7	-22003.7	-22023.7	-22014.2	-22003.7	-22003.7	-22023.7	-22003.7
-239.299	-22003.7	-22003.8	-22023.7	-22022.6	-22004.2	-22003.7	-22023.7	-22023.7
-95.0846	-22003.7	-22003.7	-22023.7	-22022.8	-22023.6	-22003.8	-22023.7	-22023.7
8.88178e-16	-22003.7	-22003.7	-22023.7	-22023.7	-22003.7	-22014.3	-22023.7	-22023.7
-285.877	-22003.7	-22003.7	-22023.7	-22023.7	-22003.7	-22014	-22023.7	-22003.7

## Sheet: Feuil11
	Best	Mean	StD
MGO	0	0	0
FO	0.24675	0.60154	0.0954191
COOT	0.0620547	0.171862	0.0629484
HGS	0	0	0
AO	0	6.41616e-05	0.000265943
HHO	3.46223e-12	0.00309105	0.0169277
GTO	0	0	0
AVOA	0	0	0
RTH	0	0	0
MGO	FO	COOT	HGS	AO	HHO	GTO	AVOA	RTH
0	0.585085	0.147597	0	0	3.08464e-07	0	0	0
0	0.572516	0.241981	0	0	2.01988e-09	0	0	0
0	0.6218	0.188561	0	0	8.97824e-08	0	0	0
0	0.526022	0.274124	0	0	1.72705e-07	0	0	0
0	0.677096	0.154329	0	0	1.57265e-08	0	0	0
0	0.443939	0.273051	0	0	3.46223e-12	0	0	0
0	0.719838	0.296235	0	0	8.10552e-11	0	0	0
0	0.562819	0.163516	0	0	1.36482e-08	0	0	0
0	0.567543	0.0970253	0	0	2.79854e-07	0	0	0
0	0.479454	0.142443	0	0	5.32854e-10	0	0	0
0	0.594976	0.0973974	0	3.95191e-05	1.69507e-08	0	0	0
0	0.620612	0.180487	0	0	2.13927e-06	0	0	0
0	0.626069	0.156275	0	0	2.72429e-10	0	0	0
0	0.666348	0.158913	0	0.000386788	2.37841e-09	0	0	0
0	0.595868	0.236266	0	0	1.07095e-09	0	0	0
0	0.658346	0.215296	0	0	1.68791e-07	0	0	0
0	0.593782	0.125955	0	0	6.97796e-08	0	0	0
0	0.667356	0.155121	0	0	1.16935e-11	0	0	0
0	0.56113	0.221634	0	0	1.45407e-08	0	0	0
0	0.516384	0.17138	0	0	2.68336e-10	0	0	0
0	0.590785	0.228631	0	0	6.2255e-09	0	0	0
0	0.702325	0.0823761	0	0	4.52379e-10	0	0	0
0	0.660685	0.216713	0	0	1.76801e-09	0	0	0
0	0.723503	0.0962038	0	0	3.86465e-07	0	0	0
0	0.666504	0.0620547	0	7.82378e-05	0.0927172	0	0	0
0	0.699151	0.122782	0	0	1.0522e-05	0	0	0
0	0.24675	0.225168	0	0	7.4247e-09	0	0	0
0	0.654055	0.10879	0	0	2.70829e-09	0	0	0
0	0.599923	0.0924261	0	0.0014203	1.74103e-09	0	0	0
0	0.645543	0.223124	0	0	2.18979e-08	0	0	0

## Sheet: Feuil12
	Best	Mean	StD
MGO	4.71163e-32	4.71163e-32	1.67022e-47
FO	1.57373e-11	6.49285e-06	1.33223e-05
COOT	4.2681e-17	3.43224e-11	6.92073e-11
HGS	4.71163e-31	4.71163e-31	8.90784e-47
AO	1.28233e-09	1.50032e-06	3.10597e-06
HHO	1.02765e-12	2.22037e-07	4.47556e-07
GTO	4.71163e-31	4.71163e-31	8.90784e-47
AVOA	4.71163e-31	1.07195e-30	3.2879e-30
RTH	4.71163e-31	4.71163e-31	8.90784e-47
MGO	FO	COOT	HGS	AO	HHO	GTO	AVOA	RTH
4.71163e-32	2.42492e-06	2.38336e-11	4.71163e-31	2.59678e-08	2.24743e-11	4.71163e-31	4.71163e-31	4.71163e-31
4.71163e-32	1.87771e-06	1.12005e-14	4.71163e-31	2.78496e-09	2.76692e-09	4.71163e-31	4.71163e-31	4.71163e-31
4.71163e-32	5.30847e-07	1.70976e-13	4.71163e-31	8.28191e-06	2.75037e-08	4.71163e-31	4.71163e-31	4.71163e-31
4.71163e-32	1.07385e-07	1.2652e-10	4.71163e-31	4.89638e-07	1.8894e-06	4.71163e-31	4.71163e-31	4.71163e-31
4.71163e-32	3.40667e-06	3.10537e-14	4.71163e-31	1.49671e-06	1.11361e-07	4.71163e-31	4.71163e-31	4.71163e-31
4.71163e-32	1.36722e-08	2.09453e-11	4.71163e-31	7.08301e-06	7.29516e-08	4.71163e-31	4.71163e-31	4.71163e-31
4.71163e-32	1.22443e-05	1.60865e-14	4.71163e-31	6.48305e-08	1.02765e-12	4.71163e-31	4.71163e-31	4.71163e-31
4.71163e-32	1.57373e-11	1.41582e-12	4.71163e-31	1.69127e-07	5.73044e-09	4.71163e-31	1.84802e-29	4.71163e-31
4.71163e-32	1.16418e-06	6.63758e-11	4.71163e-31	1.24014e-08	3.12842e-07	4.71163e-31	4.73584e-31	4.71163e-31
4.71163e-32	1.4144e-05	2.80017e-13	4.71163e-31	1.17844e-05	8.91687e-09	4.71163e-31	4.71163e-31	4.71163e-31
4.71163e-32	1.76972e-08	1.67388e-11	4.71163e-31	1.0817e-07	2.43238e-07	4.71163e-31	4.71163e-31	4.71163e-31
4.71163e-32	3.58114e-07	7.55148e-11	4.71163e-31	1.19141e-08	2.87291e-07	4.71163e-31	4.71163e-31	4.71163e-31
4.71163e-32	2.76719e-06	1.69059e-11	4.71163e-31	2.89739e-07	9.32865e-10	4.71163e-31	4.73584e-31	4.71163e-31
4.71163e-32	1.12825e-06	9.36801e-13	4.71163e-31	1.24821e-08	5.61159e-11	4.71163e-31	4.71163e-31	4.71163e-31
4.71163e-32	9.26462e-06	4.2681e-17	4.71163e-31	2.0554e-07	4.13034e-09	4.71163e-31	4.71163e-31	4.71163e-31
4.71163e-32	1.0666e-06	9.91229e-12	4.71163e-31	7.40632e-07	4.06351e-08	4.71163e-31	4.71163e-31	4.71163e-31
4.71163e-32	8.0571e-06	5.9101e-11	4.71163e-31	1.38982e-06	3.43046e-09	4.71163e-31	4.80844e-31	4.71163e-31
4.71163e-32	6.69421e-06	3.31019e-14	4.71163e-31	1.71506e-08	1.1598e-07	4.71163e-31	4.71163e-31	4.71163e-31
4.71163e-32	1.39719e-05	7.66274e-13	4.71163e-31	1.24692e-06	2.85425e-08	4.71163e-31	4.71163e-31	4.71163e-31
4.71163e-32	2.49681e-06	2.87833e-11	4.71163e-31	1.2528e-07	2.7848e-09	4.71163e-31	4.71163e-31	4.71163e-31
4.71163e-32	7.16531e-05	5.59393e-13	4.71163e-31	9.04253e-06	1.28691e-06	4.71163e-31	4.71163e-31	4.71163e-31
4.71163e-32	4.00179e-07	4.34341e-12	4.71163e-31	1.28233e-09	1.91436e-09	4.71163e-31	4.71163e-31	4.71163e-31
4.71163e-32	7.61195e-06	4.73989e-14	4.71163e-31	7.24707e-07	1.65941e-08	4.71163e-31	4.71163e-31	4.71163e-31
4.71163e-32	1.73703e-06	3.71309e-11	4.71163e-31	3.21599e-07	3.25698e-08	4.71163e-31	4.71163e-31	4.71163e-31
4.71163e-32	1.97895e-05	2.18895e-10	4.71163e-31	5.8549e-09	1.63511e-08	4.71163e-31	4.71163e-31	4.71163e-31
4.71163e-32	1.97818e-07	6.64506e-13	4.71163e-31	4.99627e-07	1.35189e-08	4.71163e-31	4.71163e-31	4.71163e-31
4.71163e-32	2.24739e-06	8.95439e-14	4.71163e-31	4.49377e-08	3.61174e-07	4.71163e-31	4.71163e-31	4.71163e-31
4.71163e-32	4.70035e-06	1.49945e-11	4.71163e-31	5.06786e-07	1.3336e-08	4.71163e-31	4.71163e-31	4.71163e-31
4.71163e-32	5.29587e-07	3.04287e-10	4.71163e-31	8.4909e-08	1.11055e-06	4.71163e-31	4.71163e-31	4.71163e-31
4.71163e-32	4.18228e-06	3.68282e-13	4.71163e-31	2.19047e-07	6.49671e-07	4.71163e-31	4.71163e-31	4.71163e-31

## Sheet: Feuil13
	Best	Mean	StD
MGO	1.34978e-32	1.34978e-32	5.5674e-48
FO	8.59043e-12	5.32802e-06	1.10123e-05
COOT	3.74799e-15	6.45756e-12	1.32454e-11
HGS	1.34978e-32	1.34978e-32	5.5674e-48
AO	1.48599e-11	7.04125e-08	1.51703e-07
HHO	1.31054e-11	1.41808e-07	2.5668e-07
GTO	1.34978e-32	1.34978e-32	5.5674e-48
AVOA	1.34978e-32	1.89643e-30	5.75939e-30
RTH	1.34978e-32	1.34978e-32	5.5674e-48
MGO	FO	COOT	HGS	AO	HHO	GTO	AVOA	RTH
1.34978e-32	5.30726e-06	1.25819e-14	1.34978e-32	2.64113e-08	1.91704e-07	1.34978e-32	2.03448e-31	1.34978e-32
1.34978e-32	4.1113e-07	4.35892e-13	1.34978e-32	1.14292e-07	2.77188e-10	1.34978e-32	1.34978e-32	1.34978e-32
1.34978e-32	1.31452e-05	3.08231e-11	1.34978e-32	1.77361e-08	9.38639e-08	1.34978e-32	1.34978e-32	1.34978e-32
1.34978e-32	3.21169e-06	7.90905e-15	1.34978e-32	1.48599e-11	2.53729e-10	1.34978e-32	1.34978e-32	1.34978e-32
1.34978e-32	7.39484e-07	9.78754e-14	1.34978e-32	7.43955e-10	2.57253e-08	1.34978e-32	2.03448e-31	1.34978e-32
1.34978e-32	2.43533e-06	1.66958e-13	1.34978e-32	1.12377e-08	3.24657e-09	1.34978e-32	3.27579e-30	1.34978e-32
1.34978e-32	1.4162e-06	8.18991e-13	1.34978e-32	2.71158e-07	9.90402e-08	1.34978e-32	2.03448e-31	1.34978e-32
1.34978e-32	1.17202e-05	6.60413e-11	1.34978e-32	2.36732e-09	2.95188e-09	1.34978e-32	2.03448e-31	1.34978e-32
1.34978e-32	5.3971e-07	2.6335e-12	1.34978e-32	8.41989e-08	3.35851e-08	1.34978e-32	1.34978e-32	1.34978e-32
1.34978e-32	1.82656e-05	1.38406e-12	1.34978e-32	8.07163e-07	8.73479e-11	1.34978e-32	1.34978e-32	1.34978e-32
1.34978e-32	3.63992e-06	4.10869e-13	1.34978e-32	8.57811e-08	6.40625e-08	1.34978e-32	1.34978e-32	1.34978e-32
1.34978e-32	3.65749e-06	9.77772e-12	1.34978e-32	1.78871e-08	5.26304e-08	1.34978e-32	4.60799e-31	1.34978e-32
1.34978e-32	6.01778e-07	1.31011e-11	1.34978e-32	4.8679e-09	3.46316e-09	1.34978e-32	2.03448e-31	1.34978e-32
1.34978e-32	1.16757e-06	1.49791e-13	1.34978e-32	5.29695e-08	5.94122e-07	1.34978e-32	2.03448e-31	1.34978e-32
1.34978e-32	6.22083e-06	9.79077e-12	1.34978e-32	4.16086e-08	2.15738e-07	1.34978e-32	1.34978e-32	1.34978e-32
1.34978e-32	8.59043e-12	3.74799e-15	1.34978e-32	1.75542e-09	2.02318e-09	1.34978e-32	7.32837e-30	1.34978e-32
1.34978e-32	1.67736e-06	6.51775e-12	1.34978e-32	4.48631e-08	1.59598e-08	1.34978e-32	2.03448e-31	1.34978e-32
1.34978e-32	1.96678e-07	2.16467e-14	1.34978e-32	1.95067e-08	4.24301e-08	1.34978e-32	1.65663e-29	1.34978e-32
1.34978e-32	5.91496e-07	8.10186e-12	1.34978e-32	4.15934e-08	4.8772e-09	1.34978e-32	1.34978e-32	1.34978e-32
1.34978e-32	5.44056e-07	1.73345e-12	1.34978e-32	1.39234e-07	1.31054e-11	1.34978e-32	1.34978e-32	1.34978e-32
1.34978e-32	6.31896e-06	2.19831e-13	1.34978e-32	1.70659e-09	8.44733e-10	1.34978e-32	1.34978e-32	1.34978e-32
1.34978e-32	3.16459e-07	3.86687e-12	1.34978e-32	1.22106e-07	1.00035e-09	1.34978e-32	1.34978e-32	1.34978e-32
1.34978e-32	1.24125e-06	1.21338e-13	1.34978e-32	5.26404e-09	8.10795e-07	1.34978e-32	2.03448e-31	1.34978e-32
1.34978e-32	9.6123e-06	1.76213e-11	1.34978e-32	1.63354e-10	1.44867e-07	1.34978e-32	1.34978e-32	1.34978e-32
1.34978e-32	5.87855e-05	1.36744e-12	1.34978e-32	3.57751e-09	7.47807e-11	1.34978e-32	2.70246e-29	1.34978e-32
1.34978e-32	2.44123e-06	3.15588e-12	1.34978e-32	1.59411e-09	1.03001e-09	1.34978e-32	1.34978e-32	1.34978e-32
1.34978e-32	9.86204e-07	1.43279e-11	1.34978e-32	4.01138e-11	1.04629e-06	1.34978e-32	2.03448e-31	1.34978e-32
1.34978e-32	1.91587e-07	6.75003e-14	1.34978e-32	7.39798e-08	2.6375e-07	1.34978e-32	1.34978e-32	1.34978e-32
1.34978e-32	1.9978e-06	4.57299e-13	1.34978e-32	1.16699e-07	4.4305e-07	1.34978e-32	1.34978e-32	1.34978e-32
1.34978e-32	2.46053e-06	4.90562e-13	1.34978e-32	1.85622e-09	9.64729e-08	1.34978e-32	2.03448e-31	1.34978e-32
