# Supplementary material for: Red-tailed hawk algorithm for numerical optimization and real-world problems
Source: Sci Rep. 2023 Aug 9;13:12950. doi: 10.1038/s41598-023-38778-3 (PMC10412609; doi:10.1038/s41598-023-38778-3)
Supplement: Supplementary file 8 — Supplementary Information 8. [file 41598_2023_38778_MOESM8_ESM.xls]

## Sheet: Feuil1
	Best	Mean	StD
MGO	1.20654e-254	6.49451e-240	0
FO	1.46235e-38	1.92877e-35	5.10746e-35
COOT	0.000962688	0.00422109	0.00330241
HGS	0	0	0
AO
HHO	0	7.71065e-200	0
GTO	1.95299e-13	9.74697e-09	1.97141e-08
AVOA	0	0	0
RTH	0	0	0
	0	0	0
MGO	FO	COOT	HGS	AO	HHO	GTO	AVOA	RTH
1.13957e-244	1.59171e-35	0.00249597	0	1.13446e-296	1.74032e-11	0	0	0
3.25387e-253	2.96141e-36	0.00534741	0	1.40921e-287	7.80964e-09	0	0	0
7.15097e-247	1.19097e-35	0.00218308	0	2.6868e-291	1.81604e-09	0	0	0
1.64376e-238	1.78699e-36	0.00694596	0	2.3132e-198	1.68459e-08	0	0	0
6.49823e-250	4.55862e-36	0.00153576	0	5.90923e-292	2.27159e-08	0	0	0
2.09443e-250	1.54183e-35	0.00235811	0	2.06803e-299	1.99313e-11	0	0	0
2.60777e-245	3.76713e-35	0.00579392	0	1.3722e-282	1.95107e-09	0	0	0
1.09557e-242	6.79823e-36	0.00391926	0	2.28827e-301	5.59105e-10	0	0	0
2.61988e-249	2.0955e-37	0.00436592	0	2.62776e-278	9.4242e-12	0	0	0
5.93188e-242	7.22806e-38	0.00518518	0	3.88368e-290	3.16037e-08	0	0	0
6.00898e-241	2.27994e-36	0.00855226	0	9.63896e-297	1.08764e-12	0	0	0
1.02141e-242	8.21637e-38	0.00346277	0	1.36306e-215	8.11718e-09	0	0	0
1.2739e-249	1.00452e-36	0.00164039	0	8.68907e-297	5.26337e-11	0	0	0
7.41857e-240	4.75091e-35	0.0170984	0	1.95758e-290	4.78246e-08	0	0	0
1.6181e-251	7.16426e-36	0.00962178	0	7.33052e-286	2.76119e-09	0	0	0
1.60659e-244	8.46243e-37	0.00164992	0	4.53934e-290	1.8691e-10	0	0	0
4.54065e-252	9.88154e-37	0.00312401	0	1.09383e-277	4.81332e-10	0	0	0
1.20654e-254	1.6203e-35	0.00392081	0	1.32613e-258	1.07099e-08	0	0	0
7.34799e-245	2.79424e-34	0.00305592	0	0	8.07206e-10	0	0	0
3.48376e-247	4.4542e-35	0.000962688	0	3.84832e-294	9.60189e-08	0	0	0
2.43737e-247	9.31468e-37	0.0023605	0	1.8955e-302	3.26849e-09	0	0	0
1.23957e-243	3.86635e-35	0.00242585	0	5.57254e-269	1.85476e-08	0	0	0
2.49064e-243	3.4606e-36	0.00293818	0	8.94857e-305	3.69839e-11	0	0	0
1.82987e-239	6.96049e-36	0.00398318	0	6.19871e-296	2.91717e-09	0	0	0
2.70244e-254	3.02316e-37	0.00762387	0	1.7774e-253	5.34592e-11	0	0	0
1.48438e-250	1.80873e-35	0.00120582	0	3.56202e-292	1.93783e-09	0	0	0
1.24179e-247	1.27606e-37	0.00209887	0	2.10417e-301	5.99536e-10	0	0	0
2.40952e-243	2.81017e-37	0.00622068	0	1.28847e-290	9.71037e-10	0	0	0
4.05449e-240	1.24544e-35	0.00264869	0	1.07098e-302	1.37678e-08	0	0	0
5.30095e-250	1.46235e-38	0.0019075	0	1.86352e-288	1.95299e-13	0	0	0

## Sheet: Feuil2
	Best	Mean	StD
MGO	5.83647e-140	1.20019e-127	6.45191e-127
FO	2.15816e-21	5.57934e-20	9.77719e-20
COOT	0.00794804	0.0169189	0.00478741
HGS	0	5.77846e-191	0
AO
HHO	7.46518e-155	2.73413e-100	1.49755e-99
GTO	4.08071e-08	1.16631e-05	1.93999e-05
AVOA	0	0	0
RTH	0	3.36382e-308	0
	0	0	0
MGO	FO	COOT	HGS	AO	HHO	GTO	AVOA	RTH
2.57675e-135	1.74658e-20	0.00794804	1.73354e-189	2.34261e-122	1.07352e-06	0	0	0
4.87196e-134	2.20298e-20	0.0104887	0	6.67343e-108	3.01576e-05	0	0	0
5.91619e-136	5.423e-20	0.0247933	0	1.53333e-149	7.46751e-06	0	0	0
2.53618e-136	2.51049e-20	0.0120394	0	4.60504e-150	6.46032e-06	0	7.25583e-308	0
1.02786e-133	6.07285e-20	0.0235253	0	4.3884e-144	8.84297e-05	0	0	0
9.53987e-134	1.38184e-19	0.0179065	8.25218e-207	4.29415e-148	5.39113e-07	0	0	0
1.57257e-132	9.43712e-21	0.00846172	0	1.28197e-144	2.88864e-05	0	0	0
2.55102e-134	9.21481e-21	0.0131259	0	1.33134e-149	4.02218e-06	0	0	0
2.32366e-133	2.60783e-20	0.0162728	0	1.5173e-138	3.05691e-05	0	0	0
2.18417e-135	3.22437e-20	0.0191387	0	7.48759e-148	6.03913e-06	0	0	0
1.82433e-137	1.67908e-20	0.0148163	0	9.56381e-146	1.73604e-06	0	0	0
3.5355e-126	4.43894e-20	0.01755	1.74843e-217	2.19959e-143	2.66428e-06	0	0	0
3.21312e-137	1.0902e-20	0.0196436	0	3.32463e-143	3.68688e-05	0	0	0
4.51623e-134	5.61442e-21	0.0134601	0	8.63077e-146	2.50088e-06	0	0	0
1.24397e-132	4.36355e-20	0.0196225	0	1.24303e-138	1.96841e-06	0	0	0
9.36046e-134	9.26266e-21	0.0120083	0	8.87765e-112	7.46235e-07	0	0	0
4.35457e-134	2.07676e-20	0.0119711	9.48752e-206	1.32346e-143	1.27511e-06	0	0	0
2.36823e-136	5.10026e-20	0.0231596	0	4.60653e-115	1.72016e-05	0	0	0
1.49011e-138	2.21058e-20	0.01328	0	4.72952e-128	3.1273e-07	0	0	0
1.21871e-130	3.39542e-20	0.0229985	0	2.59164e-146	3.5846e-06	0	0	0
5.83647e-140	4.72923e-19	0.0228199	0	1.85857e-142	4.96756e-06	0	0	0
1.55805e-135	2.15816e-21	0.0171107	0	2.05915e-147	4.08071e-08	0	0	0
5.29559e-131	2.194e-20	0.0158189	1.4955e-199	8.2024e-99	8.73243e-07	0	9.19158e-307	0
1.17134e-135	5.76761e-20	0.019628	0	7.85139e-141	1.03284e-05	0	0	0
3.0787e-134	2.20128e-20	0.0205777	1.24477e-214	7.46518e-155	4.97797e-05	0	0	0
1.01479e-132	3.51693e-20	0.0148311	7.43432e-209	1.06885e-141	1.88157e-06	0	0	0
6.73228e-135	1.8454e-20	0.0201743	0	2.8098e-144	1.12466e-07	0	0	0
6.48769e-128	4.05673e-20	0.0176759	0	2.34186e-109	2.8604e-06	0	0	0
5.14965e-133	3.16585e-19	0.0245005	0	1.22756e-107	8.70675e-07	0	0	0
2.88445e-134	3.31745e-20	0.0122202	3.63583e-199	5.17516e-149	5.67359e-06	0	0	0

## Sheet: Feuil3
	Best	Mean	StD
MGO	1.9617e-65	0.000100962	0.000552991
FO	0	0	0
COOT	5.09802e-16	1.78208e-12	3.54074e-12
HGS	0	6.67142e-129	3.65409e-128
AO
HHO	2.37142e-135	8.07071e-09	1.20429e-08
GTO	4.15924e-19	5.73209e-11	1.29169e-10
AVOA	0	0	0
RTH	0	0	0
	0	0	0
MGO	FO	COOT	HGS	AO	HHO	GTO	AVOA	RTH
3.99138e-60	0	5.09802e-16	8.23659e-145	4.82797e-08	2.18215e-13	0	0	0
1.71705e-56	0	2.64e-12	0	9.85225e-11	2.24446e-16	0	0	0
5.89691e-57	0	8.08382e-15	2.00143e-127	2.37142e-135	1.3805e-12	0	0	0
0.00302886	0	3.19109e-14	0	3.99859e-08	4.39122e-15	0	0	0
4.51315e-57	0	6.76971e-12	9.68436e-168	5.2435e-10	7.12255e-11	0	0	0
2.30305e-53	0	8.9897e-13	1.33802e-142	1.281e-11	2.2871e-13	0	0	0
6.36028e-54	0	5.94245e-16	0	7.99488e-09	9.22093e-12	0	0	0
4.72601e-51	0	1.3586e-11	8.30527e-140	2.42544e-09	7.71316e-12	0	0	0
1.9617e-65	0	1.34078e-13	0	4.1699e-12	6.89496e-14	0	0	0
5.1846e-51	0	3.91455e-13	0	1.57418e-08	1.34426e-14	0	0	0
9.06875e-58	0	8.88653e-16	0	1.24813e-08	1.37049e-11	0	0	0
2.64541e-58	0	1.61013e-12	0	1.2746e-09	2.85226e-11	0	0	0
2.44343e-56	0	1.83198e-13	2.5505e-147	2.29062e-10	2.87899e-14	0	0	0
2.00071e-56	0	4.80816e-15	0	6.32317e-09	4.80888e-11	0	0	0
2.31075e-51	0	2.742e-14	2.23121e-165	9.56434e-09	9.91757e-12	0	0	0
1.33824e-59	0	2.64719e-15	0	1.1179e-08	1.11224e-10	0	0	0
1.73939e-50	0	5.91086e-12	0	4.68617e-10	1.08771e-12	0	0	0
6.15615e-52	0	1.27653e-12	0	1.26757e-08	6.10326e-14	0	0	0
8.07356e-59	0	1.68116e-12	5.69395e-144	9.37645e-78	2.22007e-14	0	0	0
4.21754e-61	0	7.14445e-14	0	1.62699e-09	1.83785e-10	0	0	0
3.22364e-56	0	1.09041e-13	5.50498e-157	1.50895e-08	3.22715e-10	0	0	0
4.37592e-59	0	8.00451e-14	7.05447e-147	1.06451e-10	2.27585e-13	0	0	0
8.65196e-53	0	1.11477e-12	0	3.27013e-10	1.42796e-11	0	0	0
1.51617e-56	0	4.93624e-13	1.07864e-152	6.00028e-09	7.45657e-11	0	0	0
2.5233e-61	0	2.14598e-15	0	1.81119e-10	5.09254e-15	0	0	0
2.95432e-56	0	7.41516e-13	8.76255e-163	5.00729e-11	4.15924e-19	0	0	0
6.04678e-59	0	1.96451e-13	0	1.20241e-08	1.26337e-11	0	0	0
6.45124e-53	0	2.41549e-12	9.20668e-163	2.96543e-08	9.82257e-16	0	0	0
9.55118e-61	0	2.01266e-14	0	1.01213e-09	1.9151e-10	0	0	0
1.45955e-54	0	1.30587e-11	0	6.78583e-09	6.17172e-10	0	0	0

## Sheet: Feuil4
	Best	Mean	StD
MGO	1.24596e-92	1.94543e-79	1.06029e-78
FO	4.69403e-15	1.53912e-13	1.47419e-13
COOT	0.0245238	0.0948081	0.0349744
HGS	0	4.11196e-144	2.21015e-143
AO
HHO	5.3354e-156	2.22467e-100	1.21842e-99
GTO	2.20062e-08	1.43623e-05	2.56433e-05
AVOA	0	0	0
RTH	0	1.4239e-301	0
	0	0	0
MGO	FO	COOT	HGS	AO	HHO	GTO	AVOA	RTH
1.0147e-85	3.30828e-14	0.0865455	2.06894e-144	1.65919e-150	2.55691e-06	0	0	0
6.79591e-86	1.4143e-14	0.0765401	0	2.35184e-147	3.94137e-05	0	0	0
3.21467e-85	1.9308e-14	0.0245238	5.58943e-157	2.82701e-151	2.03742e-05	0	0	0
1.22025e-81	1.02772e-13	0.0687132	2.13731e-154	3.10077e-134	2.71166e-05	0	4.23149e-300	0
2.36428e-83	5.09347e-14	0.13793	0	8.25005e-134	0.000121362	0	0	0
2.34921e-80	1.42283e-13	0.0853207	0	6.32192e-142	1.41829e-05	0	0	0
2.5839e-90	1.06389e-13	0.145271	7.47483e-146	6.96383e-149	4.78328e-06	0	0	0
5.16932e-89	1.37486e-13	0.150279	0	4.29687e-103	5.40076e-07	0	0	0
5.97513e-87	5.65328e-14	0.107326	0	1.52416e-149	1.1803e-06	0	0	0
1.066e-81	2.81368e-13	0.0627712	0	1.56592e-145	2.17473e-05	0	0	0
1.85694e-86	3.56694e-14	0.123665	1.90652e-168	5.32483e-146	3.65834e-06	0	0	0
3.93237e-88	6.36047e-14	0.0862392	0	8.73049e-109	1.95343e-07	0	0	0
9.07273e-87	2.0373e-13	0.0681436	0	3.88025e-141	2.16477e-07	0	0	0
3.56018e-87	4.2994e-14	0.0992836	4.89899e-148	1.99594e-147	9.92701e-06	0	0	0
3.33968e-87	4.15239e-13	0.0768827	9.97958e-146	8.67838e-107	2.14023e-07	0	0	0
1.24596e-92	2.18631e-13	0.129525	0	4.7972e-143	4.98195e-08	0	0	0
1.55115e-84	3.8671e-14	0.101069	0	5.3354e-156	3.28924e-06	0	0	0
1.41737e-87	3.70275e-13	0.0588062	0	1.4113e-147	4.27046e-05	0	0	0
3.90348e-85	4.16922e-13	0.0732282	0	8.23594e-148	4.73585e-07	0	0	0
7.93659e-89	1.38844e-13	0.13073	0	5.14822e-146	6.23395e-06	0	0	0
4.92481e-88	3.05716e-14	0.113802	2.24726e-153	1.87731e-149	1.60955e-06	0	0	0
6.97098e-90	2.03015e-14	0.0856395	1.21115e-142	8.87018e-147	6.52131e-05	0	0	0
8.81258e-88	1.35762e-13	0.106714	1.25051e-162	1.52104e-144	2.20062e-08	0	4.0208e-302	0
2.12166e-81	5.64812e-13	0.114231	3.9323e-161	1.19923e-141	1.76735e-07	0	0	0
1.2807e-87	3.68924e-13	0.0954192	0	1.22721e-143	3.27143e-08	0	0	0
9.47382e-85	1.64184e-13	0.163454	4.58841e-157	5.11489e-147	2.15061e-06	0	0	0
6.71517e-87	2.09193e-13	0.0380816	0	5.89094e-151	2.69621e-05	0	0	0
4.02794e-85	4.69403e-15	0.0692613	0	6.67359e-99	1.19715e-05	0	0	0
2.61287e-85	1.36266e-14	0.0345425	6.45177e-152	2.60823e-146	1.99693e-06	0	0	0
5.80837e-78	2.1642e-13	0.130306	0	5.41757e-147	5.12498e-07	0	0	0

## Sheet: Feuil5
	Best	Mean	StD
MGO	0	0	0
FO	0	0	0
COOT	0	0	0
HGS	0	0	0
AO
HHO	0	0	0
GTO	0	0	0
AVOA	0	0	0
RTH	0	0	0
	0	0	0
MGO	FO	COOT	HGS	AO	HHO	GTO	AVOA	RTH
0	0	0	0	0	0	0	0	0
0	0	0	0	0	0	0	0	0
0	0	0	0	0	0	0	0	0
0	0	0	0	0	0	0	0	0
0	0	0	0	0	0	0	0	0
0	0	0	0	0	0	0	0	0
0	0	0	0	0	0	0	0	0
0	0	0	0	0	0	0	0	0
0	0	0	0	0	0	0	0	0
0	0	0	0	0	0	0	0	0
0	0	0	0	0	0	0	0	0
0	0	0	0	0	0	0	0	0
0	0	0	0	0	0	0	0	0
0	0	0	0	0	0	0	0	0
0	0	0	0	0	0	0	0	0
0	0	0	0	0	0	0	0	0
0	0	0	0	0	0	0	0	0
0	0	0	0	0	0	0	0	0
0	0	0	0	0	0	0	0	0
0	0	0	0	0	0	0	0	0
0	0	0	0	0	0	0	0	0
0	0	0	0	0	0	0	0	0
0	0	0	0	0	0	0	0	0
0	0	0	0	0	0	0	0	0
0	0	0	0	0	0	0	0	0
0	0	0	0	0	0	0	0	0
0	0	0	0	0	0	0	0	0
0	0	0	0	0	0	0	0	0
0	0	0	0	0	0	0	0	0
0	0	0	0	0	0	0	0	0

## Sheet: Feuil6
	Best	Mean	StD
MGO	0	1.7698e-31	6.05875e-31
FO	0.753331	1.20628	0.178075
COOT	0.000666966	0.00443828	0.00235537
HGS	1.12828e-20	3.22997e-15	1.57917e-14
AO
HHO	7.84446e-09	2.26184e-05	5.46939e-05
GTO	2.14494e-06	0.000337316	0.000670621
AVOA	6.16298e-33	4.98238e-24	2.72864e-23
RTH	8.25639e-16	2.82037e-14	5.73619e-14
	0	2.67062e-33	4.97095e-33
MGO	FO	COOT	HGS	AO	HHO	GTO	AVOA	RTH
1.664e-31	1.03566	0.0013133	1.04121e-15	1.30149e-05	0.000239798	1.03446e-29	8.00162e-15	0
3.16777e-30	1.35873	0.00520668	3.97275e-18	3.88482e-07	1.46095e-05	4.62223e-32	6.83364e-15	0
2.46519e-32	0.967058	0.00254739	6.50242e-17	7.56677e-07	2.20622e-05	7.49017e-29	2.03431e-14	0
1.2326e-32	1.27492	0.00412466	1.88068e-15	2.62476e-06	2.7292e-05	2.47135e-30	8.79156e-15	0
1.22027e-30	1.20993	0.00446517	3.75055e-17	1.01538e-05	5.63075e-05	2.45903e-29	1.8604e-14	0
4.93038e-32	1.4273	0.00347279	2.12641e-16	1.95012e-06	0.00235477	9.39854e-31	1.57083e-15	0
2.46519e-32	1.37256	0.00582111	1.49074e-16	4.24362e-06	3.59263e-05	5.85483e-31	1.70971e-14	0
0	0.927837	0.00280105	2.6306e-18	1.28553e-06	6.39229e-05	1.49455e-22	8.25639e-16	1.2326e-32
4.93038e-32	1.33061	0.005304	2.19375e-17	3.62759e-06	0.000262467	1.86892e-29	5.59702e-15	0
2.46519e-32	1.23019	0.00542619	6.35232e-19	3.07121e-05	5.39454e-05	3.45127e-31	1.2589e-14	1.2326e-32
1.2326e-32	1.17282	0.00117866	1.12828e-20	6.87863e-07	2.14494e-06	6.47112e-32	1.8114e-13	0
2.46519e-32	1.28059	0.0033454	6.08367e-18	3.53096e-06	1.58967e-05	1.60237e-31	3.70867e-15	0
0	1.32426	0.00771946	1.87923e-18	1.21115e-05	0.000734627	1.22514e-26	1.74674e-13	0
3.69779e-32	0.974055	0.00680138	2.22404e-16	0.000259999	7.76548e-05	1.04216e-27	4.24328e-15	0
1.2326e-32	1.41152	0.000666966	3.3147e-16	3.73984e-07	0.000230789	2.31112e-31	5.57155e-15	1.2326e-32
2.46519e-32	1.41968	0.00561199	4.15945e-19	7.85958e-06	2.969e-06	3.26638e-31	1.36211e-14	0
4.93038e-32	1.31514	0.00605825	6.14623e-18	4.69323e-05	0.00058956	8.93631e-32	1.27055e-14	0
2.46519e-32	1.19942	0.00521513	8.67589e-14	2.21897e-06	0.000177099	9.50639e-30	6.71372e-15	0
0	1.02793	0.00504041	1.37157e-16	3.19987e-06	2.51905e-06	1.63319e-31	4.87637e-15	1.2326e-32
2.46519e-32	1.28037	0.00259479	1.97203e-18	0.000161483	9.6602e-05	8.32002e-32	5.72377e-14	0
3.69779e-32	0.753331	0.0108704	1.11336e-15	9.20885e-09	3.4707e-05	6.16298e-33	5.77875e-15	0
1.01689e-31	1.3475	0.00384403	3.29576e-15	2.62577e-06	0.00026569	4.77631e-31	2.24169e-13	0
0	0.975098	0.00638626	3.27566e-17	5.93098e-07	0.00019129	6.30472e-30	2.98776e-15	0
1.2326e-32	1.04992	0.00577225	6.10233e-17	4.34974e-06	0.00298837	3.69779e-32	7.48069e-15	1.2326e-32
3.69779e-32	1.09652	0.00407498	3.83111e-18	1.75862e-05	0.000103047	2.95194e-27	1.7231e-15	3.08149e-33
4.93038e-32	1.30309	0.00222008	3.37371e-16	1.25401e-06	0.000487337	3.16346e-29	1.80827e-15	0
2.46519e-32	1.28488	0.00175899	3.69759e-16	7.84446e-09	4.53528e-05	4.21135e-28	9.01056e-15	3.08149e-33
1.2326e-32	1.37517	0.00891616	7.89422e-16	3.14554e-06	0.000184018	1.14015e-31	3.03291e-15	0
3.69779e-32	1.05293	0.00209892	1.33871e-17	1.82329e-05	0.000673763	4.23396e-30	1.10768e-14	0
4.93038e-32	1.40941	0.00249144	6.82199e-19	6.35917e-05	8.49285e-05	1.40759e-28	1.42971e-14	1.2326e-32

## Sheet: Feuil7
	Best	Mean	StD
MGO	7.63484e-06	9.9316e-05	8.48568e-05
FO	0.000212564	0.00197849	0.000980607
COOT	0.00114417	0.00250978	0.00124667
HGS	1.58804e-07	0.000629752	0.0011077
AO	1.46053e-07	4.84738e-05	6.60494e-05
HHO	0.000107904	0.000773468	0.00061338
GTO	8.70965e-07	5.46924e-05	4.92217e-05
AVOA	6.1847e-06	7.78423e-05	6.76945e-05
RTH	2.38182e-06	4.06989e-05	4.54298e-05
MGO	FO	COOT	HGS	AO	HHO	GTO	AVOA	RTH
0.000145155	0.00140998	0.00414839	0.000102225	5.89681e-05	0.00159029	6.8141e-05	0.000106656	9.13556e-05
0.000115755	0.00313395	0.00167798	1.58804e-07	3.1113e-05	0.000911321	1.19461e-05	0.000112086	3.94849e-05
1.07363e-05	0.00167235	0.0031648	8.11581e-05	4.7724e-05	0.000215637	3.3883e-05	4.20606e-05	5.0863e-06
8.55303e-05	0.00227173	0.00123112	1.53314e-05	7.24008e-06	0.00105135	1.72635e-05	6.1847e-06	2.46909e-05
0.00014778	0.0013183	0.00464846	3.67517e-05	9.15498e-05	0.000271376	3.98626e-05	2.07907e-05	3.50569e-05
0.000132866	0.00218743	0.00161918	0.000948349	7.64103e-06	0.00175194	5.65981e-05	4.34421e-05	1.53819e-05
0.000122598	0.00269379	0.00322896	1.1848e-05	1.55315e-05	0.000399742	0.000144954	8.90312e-05	6.88537e-05
0.000107738	0.00176026	0.002088	0.000126485	1.46053e-07	0.00029866	2.47311e-05	2.75539e-05	2.12036e-05
4.63536e-05	0.0036052	0.00114417	0.000175751	4.89389e-05	0.000222693	7.68927e-05	9.61517e-05	2.74497e-05
3.2867e-05	0.00159721	0.00170718	9.29667e-05	4.67197e-06	0.000152544	1.22621e-05	8.34597e-05	2.63322e-05
9.68188e-05	0.00233692	0.00172238	3.66947e-05	1.53627e-05	0.000242647	2.888e-05	5.69847e-05	2.19263e-05
0.000134117	0.000985692	0.00328939	0.000634697	4.29352e-05	0.000700363	0.000225549	2.35362e-05	2.38182e-06
9.35397e-05	0.00272589	0.00441332	0.000803542	1.24623e-05	0.000254766	4.619e-05	8.72461e-05	4.66228e-05
2.47888e-05	0.000986794	0.00128311	1.1751e-05	0.000218284	0.000107904	4.37315e-05	0.000105278	3.82095e-05
0.000149115	0.0025557	0.00173942	8.2055e-05	6.21919e-05	0.00117326	2.87972e-05	7.13718e-05	1.34213e-05
5.77521e-05	0.000641674	0.00132787	0.00174934	1.25771e-05	0.000121978	6.45496e-05	1.59853e-05	5.62131e-05
1.72202e-05	0.00129626	0.00281217	0.000573225	6.14939e-05	0.00081523	8.70965e-07	0.000295557	2.07875e-05
4.68219e-05	0.00142173	0.00562019	0.000145071	4.80552e-05	0.00062566	1.98066e-05	0.000221927	8.20251e-06
0.000123034	0.00162671	0.00212423	3.3947e-05	3.36973e-05	0.000355774	5.49203e-05	3.24425e-05	2.92143e-06
5.19194e-05	0.000212564	0.00243586	0.00131293	1.26387e-05	0.000179571	0.000112204	6.04559e-05	2.3143e-05
7.63484e-06	0.00170623	0.00128042	8.5578e-06	5.6387e-07	0.00129759	7.0804e-05	4.20871e-05	3.30262e-05
0.000211601	0.0004517	0.00115531	0.00336124	4.15575e-05	0.00120291	2.78045e-06	3.10008e-05	6.57054e-05
0.000126197	0.00246493	0.00280618	0.000577542	3.21891e-07	0.00139002	4.59473e-06	0.000162301	8.75334e-06
1.51628e-05	0.00324581	0.00248477	0.000416417	9.42227e-06	0.00191691	5.92542e-05	7.7642e-05	0.000230351
8.5101e-06	0.00463673	0.00532891	0.00470127	3.77111e-05	0.00242823	6.0553e-05	0.000212836	3.47364e-05
0.00032136	0.00135753	0.00192508	8.31204e-05	6.31673e-05	0.00121876	7.15034e-05	3.34551e-05	1.38854e-05
9.72665e-06	0.00266361	0.00217483	1.70384e-05	5.93282e-05	0.000734691	1.51109e-05	8.43965e-05	2.09861e-05
0.000355606	0.00247876	0.00159191	0.00252365	5.03596e-05	0.000233733	1.39138e-05	3.00895e-05	2.03154e-05
4.84146e-05	0.0012464	0.00279356	5.81099e-05	3.73819e-05	0.000526522	0.000127035	9.20484e-06	0.000120843
0.000132761	0.00266281	0.0023262	0.000171334	0.000321177	0.000811967	0.000103192	5.40535e-05	8.36392e-05
